# Supplementary material for: Association of the newly proposed dietary index for gut microbiota and hyperlipidemia: From the 2007–2020 NHANES study
Source: PLoS One. 2025 May 19;20(5):e0323887. doi: 10.1371/journal.pone.0323887 (PMC12088052; doi:10.1371/journal.pone.0323887)
Supplement: S1 File — Supplementary data. (XLSX) [file pone.0323887.s001.xlsx]

## Sheet: Sheet1
seqn	Hyperlipidemia	sdmvpsu	sdmvstra	Age1	Age	Sex	Race	Marital	PIR1	PIR	wtmec2yr	Education	DIGM1	DIGM11	Smoke	Year	Alcohol	Hypertension	Diabetes	BMI1	BMI	DIGM2	DIGM33	Monocyte	Lymphocyte	Neutrophils	Platelet	NLR	PLR	MLR	SII	SIRI	HbA1c	Creatinine	UA	BUN	TG	TC	HDLC	LDLC
120177	1	2	165	72	>60	Female	Other	Other	1.8	1.3-3.5	11804.6	Some college or above	6	>6	never	2019-2020	never	no	Borderline	25.8	25-30	6	Q2	7.5	2.3	3.6	282	1.56522	122.609	3.26087	441.391	11.7391	5.4	60.11	398.5	8.57	1.174	7.84	1.47	5.819
123784	1	2	155	80	>60	Female	Other	Other	3.04	1.3-3.5	8545.72	Some college or above	8	>6	never	2019-2020	never	yes	no	31.2	>30	8	Q3	13.2	1.8	3.2	246	1.77778	136.667	7.33333	437.333	23.4667	5.1	71.6	303.3	3.57	2.653	7.27	1.29	4.758
120211	1	1	161	52	<60	Female	Other	Other	1.97	1.3-3.5	11274.8	Some college or above	5	5	former	2019-2020	mild	yes	yes	28.7	25-30	5	Q2	8.4	2.1	3.4	362	1.61905	172.381	4	586.095	13.6	5.8	126.41	547.2	13.92	1.581	6.59	1.24	4.629
123951	1	2	154	62	>60	Female	Other	Other	4.81	>3.5	9791.61	Some college or above	9	>6	never	2019-2020	mild	yes	no	23.9	25	8	Q3	6.1	1.8	3.5	242	1.94444	134.444	3.38889	470.556	11.8611	5.9	72.49	350.9	6.07	1.242	6.15	1.71	3.879
119636	1	1	168	64	>60	Female	Other	Other	1.48	1.3-3.5	5050.75	Some college or above	5	5	never	2019-2020	mild	yes	no	32.5	>30	5	Q2	14.5	1.8	1.7	211	0.944444	117.222	8.05556	199.278	13.6944	5.8	80.44	249.8	5.36	0.61	5.15	1.91	2.948
116247	1	2	152	27	<60	Female	Other	Other	5	>3.5	15149.5	Some college or above	5	5	former	2019-2020	heavy	no	no	40.6	>30	4	Q2	6.6	2.1	4.8	249	2.28571	118.571	3.14286	569.143	15.0857	5.3	72.49	279.6	3.21	0.802	4.27	1.01	2.896
123519	1	2	166	44	<60	Female	Other	Other	3.49	1.3-3.5	85104	Some college or above	6	>6	now	2019-2020	heavy	yes	yes	29.2	25-30	6	Q2	5.2	3.4	7.2	320	2.11765	94.1176	1.52941	677.647	11.0118	5.6	60.11	297.4	3.21	1.694	5.04	1.42	2.845
112617	0	1	163	35	<60	Male	Other	Other	1.06	<1.3	34465.6	Some college or above	4	4	now	2019-2020	heavy	no	no	26	25-30	5	Q2	8.8	3.2	3.1	231	0.96875	72.1875	2.75	223.781	8.525	5.5	96.36	303.3	4.28	1.479	4.71	1.32	2.715
121722	1	2	151	79	>60	Male	Other	Other	3.92	>3.5	15252.8	Some college or above	5	5	former	2019-2020	mild	no	no	27.8	25-30	5	Q2	10.5	1.3	3.4	168	2.61538	129.231	8.07692	439.385	27.4615	5.5	94.59	321.2	5.36	0.418	4.16	1.42	2.56
118870	0	2	166	53	<60	Female	Other	Other	2.89	1.3-3.5	7934.73	Some college or above	2	0-3	former	2019-2020	moderate	no	no	36.8	>30	2	Q1	5.3	2.3	7.2	501	3.13043	217.826	2.30435	1568.35	16.5913	5.6	68.95	273.6	4.28	1.321	4.76	1.89	2.276
110427	1	2	151	28	<60	Female	Other	Other	0.94	<1.3	16945.9	Some college or above	4	4	now	2019-2020	mild	no	no	33.6	>30	4	Q2	5.6	2.4	4.9	307	2.04167	127.917	2.33333	626.792	11.4333	5.1	65.42	350.9	5.71	1.152	3.47	0.88	2.069
122401	1	1	166	43	<60	Female	Other	Other	2.16	1.3-3.5	13468.8	Some college or above	5	5	former	2019-2020	moderate	no	no	30.2	>30	5	Q2	8.3	1.8	4.5	152	2.5	84.4444	4.61111	380	20.75	5.1	67.18	220.1	3.93	0.835	3.65	1.22	2.043
110235	1	1	169	41	<60	Male	Other	Other	4.28	>3.5	18575.8	Some college or above	3	0-3	never	2019-2020	moderate	no	yes	31.6	>30	2	Q1	7.9	1.6	2.5	184	1.5625	115	4.9375	287.5	12.3438	5.4	87.52	481.8	5.36	1.118	3.59	1.06	2.017
116405	1	1	160	66	>60	Female	Other	Other	0.84	<1.3	18104.1	Some college or above	6	>6	never	2019-2020	never	yes	yes	31	>30	6	Q2	5	2.6	3.7	313	1.42308	120.385	1.92308	445.423	7.11538	7	64.53	285.5	4.64	1.389	4.19	1.58	1.965
124196	1	1	161	75	>60	Female	Other	Other	5	>3.5	17786.2	Some college or above	3	0-3	former	2019-2020	heavy	yes	Borderline	20.5	25	2	Q1	7.8	1.5	5.2	193	3.46667	128.667	5.2	669.067	27.04	5.4	71.6	392.6	7.5	0.689	3.65	1.91	1.422
116453	1	2	157	31	<60	Female	Other	Other	5	>3.5	29643.9	Some college or above	3	0-3	now	2019-2020	heavy	no	yes	41.7	>30	4	Q2	7.9	2	4.5	267	2.25	133.5	3.95	600.75	17.775	5.4	53.04	345	3.93	2.281	3.47	1.22	1.215
115261	1	1	168	57	<60	Female	Other	Other	1	<1.3	10586.2	Some college or above	4	4	now	2019-2020	heavy	yes	yes	31.7	>30	4	Q2	4.7	2.6	9.1	523	3.5	201.154	1.80769	1830.5	16.45	8.3	50.39	273.6	3.21	0.723	3.1	1.68	1.086
115494	1	1	165	62	>60	Male	Other	Other	1	<1.3	9842.19	Some college or above	3	0-3	former	2019-2020	moderate	yes	yes	35.5	>30	4	Q2	9.4	1.9	5.4	238	2.84211	125.263	4.94737	676.421	26.7158	6.9	90.17	345	3.57	1.592	7.09	1.5	4.862
121299	1	1	162	64	>60	Female	Other	Other	5	>3.5	10297.6	Some college or above	6	>6	former	2019-2020	mild	no	no	33	>30	5	Q2	6.1	1.7	3.2	212	1.88235	124.706	3.58824	399.059	11.4824	5.6	56.58	243.9	3.93	0.892	6.8	1.71	4.681
120699	1	2	160	71	>60	Female	Other	Other	1.6	1.3-3.5	21766.4	Some college or above	3	0-3	never	2019-2020	mild	no	no	32.1	>30	2	Q1	6.7	1.9	7	279	3.68421	146.842	3.52632	1027.89	24.6842	5.6	56.58	285.5	3.93	2.055	6.31	1.37	4.008
123226	0	3	156	33	<60	Male	Other	Other	1.99	1.3-3.5	47432.6	Some college or above	4	4	now	2019-2020	mild	no	no	19	25	6	Q2	12.5	1.1	3.4	139	3.09091	126.364	11.3636	429.636	38.6364	5.5	73.37	279.6	3.21	0.813	4.63	1.19	3.077
114889	1	1	169	39	<60	Female	Other	Other	2.65	1.3-3.5	67367.1	Some college or above	3	0-3	never	2019-2020	moderate	yes	Borderline	33.3	>30	4	Q2	5.4	2.4	2.3	283	0.958333	117.917	2.25	271.208	5.175	6.3	54.81	362.8	2.5	1.682	4.47	0.88	2.819
110608	1	1	167	60	>60	Male	Other	Other	2.07	1.3-3.5	4810.19	Some college or above	5	5	never	2019-2020	mild	yes	yes	42	>30	4	Q2	6	3.9	6.4	215	1.64103	55.1282	1.53846	352.821	9.84615	12.8	90.17	303.3	7.5	1.908	4.55	1.16	2.508
123494	1	2	159	44	<60	Female	Other	Other	4.22	>3.5	16906.2	Some college or above	1	0-3	never	2019-2020	moderate	no	no	33	>30	4	Q2	5.9	2	6.3	241	3.15	120.5	2.95	759.15	18.585	5.4	82.21	303.3	4.28	0.858	3.72	0.96	2.379
109844	0	2	171	59	<60	Male	Other	Other	2.88	1.3-3.5	18905.2	Some college or above	3	0-3	now	2019-2020	heavy	yes	yes	46.2	>30	2	Q1	7	2.3	7	211	3.04348	91.7391	3.04348	642.174	21.3043	8.8	74.26	380.7	6.43	0.485	3.26	2.02	1.009
123002	1	1	165	62	>60	Male	Other	Other	1.74	1.3-3.5	8651.07	Some college or above	4	4	former	2019-2020	heavy	no	yes	37.4	>30	4	Q2	7.3	1.1	4.6	377	4.18182	342.727	6.63636	1576.55	30.5273	7.3	92.82	255.8	5.71	4.019	3.31	0.57	0.905
114940	1	1	155	39	<60	Male	Non-Hispanic White	Other	1.18	<1.3	21439.4	Some college or above	3	0-3	never	2019-2020	heavy	yes	no	31.8	>30	4	Q2	8.1	2	4.7	234	2.35	117	4.05	549.9	19.035	5.7	88.4	202.2	4.64	2.743	7.65	0.96	5.431
123669	1	2	164	60	>60	Female	Non-Hispanic White	Other	1.79	1.3-3.5	9806.72	Some college or above	5	5	former	2019-2020	moderate	no	no	32.4	>30	6	Q2	5.7	2.4	5.2	279	2.16667	116.25	2.375	604.5	12.35	5.5	76.02	321.2	3.21	2.145	7.68	1.53	5.172
114106	1	2	156	75	>60	Female	Non-Hispanic White	Other	2.8	1.3-3.5	18420.8	Some college or above	5	5	never	2019-2020	moderate	yes	yes	34.4	>30	4	Q2	6.1	1	4.1	226	4.1	226	6.1	926.6	25.01	6.7	69.84	237.9	8.57	1.885	7.19	1.27	5.069
112803	1	1	155	33	<60	Male	Non-Hispanic White	Other	5	>3.5	72010.5	Some college or above	5	5	never	2019-2020	mild	yes	no	30.1	>30	5	Q2	7.3	2.3	3	215	1.30435	93.4783	3.17391	280.435	9.52174	5.1	83.1	303.3	4.64	1.084	6.62	1.24	4.888
109552	1	2	163	74	>60	Male	Non-Hispanic White	Other	3.48	1.3-3.5	21909.9	Some college or above	5	5	never	2019-2020	mild	yes	yes	34	>30	6	Q2	10.1	1.9	3.6	208	1.89474	109.474	5.31579	394.105	19.1368	7.7	100.78	481.8	8.21	3.387	7.01	0.91	4.551
119753	1	1	155	46	<60	Female	Non-Hispanic White	Other	0.44	<1.3	18357.9	Some college or above	4	4	never	2019-2020	heavy	no	yes	34.9	>30	4	Q2	5.5	2.5	4.1	164	1.64	65.6	2.2	268.96	9.02	10.9	54.81	226	2.5	2.314	6.28	0.85	4.37
119364	1	1	172	73	>60	Female	Non-Hispanic White	Other	3.98	>3.5	80074.2	Some college or above	5	5	now	2019-2020	moderate	no	Borderline	25.5	25-30	6	Q2	10.3	2.8	3.4	323	1.21429	115.357	3.67857	392.214	12.5071	5.3	61	279.6	2.86	2.077	6.78	1.55	4.267
113888	1	2	158	73	>60	Male	Non-Hispanic White	Other	2	1.3-3.5	37119.4	Some college or above	3	0-3	never	2019-2020	mild	no	Borderline	25.1	25-30	3	Q2	10.2	1.3	3.2	406	2.46154	312.308	7.84615	999.385	25.1077	5.4	74.26	291.5	5.71	1.806	6.59	1.58	4.189
109342	1	1	155	43	<60	Female	Non-Hispanic White	Other	1.08	<1.3	67850.7	Some college or above	6	>6	now	2019-2020	heavy	no	no	35.5	>30	5	Q2	7.8	2.9	4.6	237	1.58621	81.7241	2.68966	375.931	12.3724	5.2	59.23	226	6.07	1.016	6.21	1.58	4.163
124037	1	2	164	41	<60	Male	Non-Hispanic White	Other	2.13	1.3-3.5	12991.4	Some college or above	3	0-3	former	2019-2020	heavy	no	yes	46.1	>30	4	Q2	7.5	2.2	4.9	233	2.22727	105.909	3.40909	518.955	16.7045	7.2	75.14	339	6.78	1.682	5.72	0.96	3.982
120111	1	1	167	43	<60	Male	Non-Hispanic White	Other	2.99	1.3-3.5	58194.4	Some college or above	4	4	former	2019-2020	moderate	no	no	33	>30	4	Q2	9.4	2.8	4.8	242	1.71429	86.4286	3.35714	414.857	16.1143	5.4	91.05	398.5	4.64	1.75	6	1.37	3.827
121720	1	2	159	79	>60	Female	Non-Hispanic White	Other	4.2	>3.5	29194.8	Some college or above	5	5	former	2019-2020	mild	no	no	21.1	25	5	Q2	8.3	2.2	4.3	227	1.95455	103.182	3.77273	443.682	16.2227	5.4	64.53	243.9	3.93	0.598	6.78	2.69	3.801
123801	1	1	170	58	<60	Male	Non-Hispanic White	Other	2.43	1.3-3.5	26009.2	Some college or above	6	>6	now	2019-2020	heavy	yes	no	24.7	25	6	Q2	16	2.3	2.4	244	1.04348	106.087	6.95652	254.609	16.6957	4.8	65.42	339	2.5	1.513	5.59	1.16	3.724
115217	1	2	151	72	>60	Female	Non-Hispanic White	Other	1.25	<1.3	14171.6	Some college or above	3	0-3	former	2019-2020	heavy	yes	no	32	>30	3	Q2	9.7	1.4	3.8	198	2.71429	141.429	6.92857	537.429	26.3286	5.4	75.14	220.1	7.85	2.777	6.54	1.6	3.672
120967	1	2	163	57	<60	Male	Non-Hispanic White	Other	4.48	>3.5	46394.6	Some college or above	6	>6	former	2019-2020	heavy	yes	no	35.2	>30	6	Q2	11.8	2.7	4.2	252	1.55556	93.3333	4.37037	392	18.3556	5.6	99.01	517.5	5	3.658	6.41	1.06	3.672
113286	1	2	167	75	>60	Male	Non-Hispanic White	Other	1.49	1.3-3.5	2990.18	Some college or above	6	>6	former	2019-2020	mild	no	no	29.3	25-30	6	Q2	7.4	2.2	4.9	276	2.22727	125.455	3.36364	614.727	16.4818	4.9	104.31	321.2	4.28	1.795	5.72	1.27	3.62
124657	1	2	169	57	<60	Female	Non-Hispanic White	Other	1.71	1.3-3.5	17033.7	Some college or above	4	4	former	2019-2020	moderate	yes	no	24.3	25	4	Q2	10.2	3.1	2.6	172	0.83871	55.4839	3.29032	144.258	8.55484	5.4	54.81	148.7	3.93	0.553	5.66	1.84	3.569
119291	1	1	169	80	>60	Female	Non-Hispanic White	Other	5	>3.5	37922.8	Some college or above	3	0-3	never	2019-2020	mild	yes	no	33.7	>30	6	Q2	8.6	0.9	3.1	156	3.44444	173.333	9.55556	537.333	29.6222	5.4	83.98	392.6	9.28	1.095	5.77	1.71	3.569
112169	1	1	161	61	>60	Male	Non-Hispanic White	Other	2.24	1.3-3.5	18561	Some college or above	6	>6	former	2019-2020	mild	yes	Borderline	47	>30	6	Q2	9.3	1.5	6.5	273	4.33333	182	6.2	1183	40.3	5.5	72.49	273.6	5.36	1.603	5.59	1.29	3.569
110159	1	1	165	45	<60	Male	Non-Hispanic White	Other	1.78	1.3-3.5	125291	Some college or above	7	>6	now	2019-2020	heavy	no	no	22.8	25	7	Q3	9.3	2.5	2.7	258	1.08	103.2	3.72	278.64	10.044	5.1	76.91	309.3	2.14	0.44	5.28	1.53	3.543
122289	1	1	166	57	<60	Female	Non-Hispanic White	Other	1.47	1.3-3.5	27436.3	Some college or above	4	4	now	2019-2020	moderate	no	no	22.1	25	4	Q2	8.7	2	5.9	221	2.95	110.5	4.35	651.95	25.665	5.7	60.11	232	6.43	1.502	5.43	1.24	3.491
119769	1	2	156	70	>60	Female	Non-Hispanic White	Other	1.47	1.3-3.5	16643.7	Some college or above	4	4	now	2019-2020	mild	yes	no	29.5	25-30	3	Q2	6.2	3.1	7.6	255	2.45161	82.2581	2	625.161	15.2	6.3	69.84	380.7	6.07	1.005	4.97	1.01	3.491
114731	1	2	168	80	>60	Female	Non-Hispanic White	Other	1.48	1.3-3.5	15681.8	Some college or above	3	0-3	former	2019-2020	mild	no	yes	23.2	25	4	Q2	6.5	2.7	4.8	307	1.77778	113.704	2.40741	545.778	11.5556	6.2	63.65	398.5	6.43	1.344	5.61	1.55	3.439
114935	1	1	153	56	<60	Female	Non-Hispanic White	Other	4.41	>3.5	154472	Some college or above	5	5	never	2019-2020	moderate	no	no	23.2	25	6	Q2	7.8	1.9	2.4	239	1.26316	125.789	4.10526	301.895	9.85263	5.6	58.34	249.8	4.28	1.118	5.51	1.55	3.439
121309	1	2	157	70	>60	Female	Non-Hispanic White	Other	1.2	<1.3	43051.7	Some college or above	6	>6	never	2019-2020	moderate	yes	Borderline	29.3	25-30	6	Q2	6.2	2.9	4.8	264	1.65517	91.0345	2.13793	436.966	10.2621	6	93.7	255.8	7.85	1.547	6.54	2.51	3.336
110833	1	2	165	68	>60	Female	Non-Hispanic White	Other	5	>3.5	71280.8	Some college or above	6	>6	former	2019-2020	mild	no	no	25.7	25-30	7	Q3	9.2	2	3	404	1.5	202	4.6	606	13.8	5.7	57.46	232	6.43	0.711	5.59	1.99	3.258
114926	1	2	159	61	>60	Female	Non-Hispanic White	Other	1.48	1.3-3.5	37860.6	Some college or above	1	0-3	never	2019-2020	moderate	yes	no	33.7	>30	1	Q1	8.7	3.1	5.3	333	1.70968	107.419	2.80645	569.323	14.8742	5.1	70.72	398.5	6.43	1.264	5.69	1.89	3.233
120410	1	2	168	51	<60	Female	Non-Hispanic White	Other	4.48	>3.5	26169.5	Some college or above	6	>6	former	2019-2020	moderate	yes	no	22.4	25	5	Q2	7.3	2	3.9	277	1.95	138.5	3.65	540.15	14.235	5.5	66.3	327.1	6.43	0.542	5.82	2.48	3.077
112438	1	2	150	33	<60	Female	Non-Hispanic White	Other	0.98	<1.3	18824.3	Some college or above	3	0-3	never	2019-2020	mild	no	no	37.2	>30	3	Q2	7.5	3.5	6.4	256	1.82857	73.1429	2.14286	468.114	13.7143	5.4	62.76	309.3	6.43	1.287	5.3	1.66	3.051
122214	1	3	156	76	>60	Female	Non-Hispanic White	Other	4.8	>3.5	44862.8	Some college or above	5	5	former	2019-2020	moderate	no	no	30.4	>30	5	Q2	6.2	2.5	3.7	296	1.48	118.4	2.48	438.08	9.176	5.4	56.58	124.9	8.93	1.264	5.82	2.25	3
116898	0	2	166	61	>60	Female	Non-Hispanic White	Other	3.49	1.3-3.5	63594.5	Some college or above	3	0-3	former	2019-2020	moderate	yes	no	31.8	>30	5	Q2	7.3	1.9	3	307	1.57895	161.579	3.84211	484.737	11.5263	5.5	59.23	232	4.28	0.429	4.89	1.68	3
122063	1	2	163	44	<60	Female	Non-Hispanic White	Other	1.57	1.3-3.5	46941.9	Some college or above	6	>6	now	2019-2020	moderate	no	no	27.2	25-30	7	Q3	5.9	2.4	7.2	188	3	78.3333	2.45833	564	17.7	5.7	53.04	255.8	6.78	1.614	4.97	1.22	3
117445	0	2	165	56	<60	Male	Non-Hispanic White	Other	3.85	>3.5	17423.9	Some college or above	4	4	now	2019-2020	heavy	yes	no	22.8	25	4	Q2	12.6	3	3.5	222	1.16667	74	4.2	259	14.7	5.6	57.46	434.2	2.5	1.14	4.97	1.5	2.948
110941	1	2	149	59	<60	Female	Non-Hispanic White	Other	3.68	>3.5	107537	Some college or above	5	5	now	2019-2020	moderate	yes	no	29.6	25-30	4	Q2	9.5	1.7	3	208	1.76471	122.353	5.58824	367.059	16.7647	5.5	71.6	291.5	5.36	2.032	5.28	1.4	2.948
114148	1	1	149	78	>60	Female	Non-Hispanic White	Other	2.72	1.3-3.5	28012.1	Some college or above	3	0-3	former	2019-2020	mild	yes	no	35.5	>30	4	Q2	7.7	2.1	3.4	233	1.61905	110.952	3.66667	377.238	12.4667	6.2	61.88	261.7	6.07	0.813	4.65	1.34	2.948
119780	1	2	163	42	<60	Female	Non-Hispanic White	Other	1.71	1.3-3.5	19417.4	Some college or above	2	0-3	never	2019-2020	moderate	no	Borderline	48.9	>30	3	Q2	5.6	2.8	4.7	273	1.67857	97.5	2	458.25	9.4	5.7	58.34	303.3	5	2.393	5.09	1.11	2.896
113936	1	1	149	80	>60	Male	Non-Hispanic White	Other	4.4	>3.5	9160.91	Some college or above	5	5	former	2019-2020	mild	yes	Borderline	31.7	>30	6	Q2	6.5	2.3	7	201	3.04348	87.3913	2.82609	611.739	19.7826	5.8	88.4	345	6.78	2.45	5.02	1.01	2.896
115521	0	2	164	70	>60	Female	Non-Hispanic White	Other	2.06	1.3-3.5	27258.1	Some college or above	4	4	never	2019-2020	mild	yes	Borderline	27.9	25-30	4	Q2	6.1	3.5	5.6	302	1.6	86.2857	1.74286	483.2	9.76	5.9	93.7	630.5	9.64	1.027	4.73	1.42	2.845
121519	0	2	156	69	>60	Female	Non-Hispanic White	Other	2.56	1.3-3.5	24716.8	Some college or above	4	4	never	2019-2020	moderate	no	no	24.7	25	4	Q2	7.3	1.6	2.4	356	1.5	222.5	4.5625	534	10.95	5.5	71.6	184.4	6.07	1.05	4.6	1.34	2.767
115007	1	2	168	72	>60	Female	Non-Hispanic White	Other	5	>3.5	19194.8	Some college or above	5	5	now	2019-2020	moderate	yes	Borderline	33.5	>30	5	Q2	6.3	1.6	3.9	294	2.4375	183.75	3.9375	716.625	15.3562	5.8	52.16	321.2	3.21	1.784	5.02	1.55	2.638
116812	0	2	158	27	<60	Female	Non-Hispanic White	Other	4.04	>3.5	44502	Some college or above	5	5	never	2019-2020	heavy	no	no	25.2	25-30	5	Q2	4.1	1.6	5.4	251	3.375	156.875	2.5625	847.125	13.8375	4.7	77.79	291.5	5	0.869	4.47	1.45	2.638
111850	1	2	168	42	<60	Female	Non-Hispanic White	Other	2.64	1.3-3.5	35391.2	Some college or above	5	5	former	2019-2020	heavy	no	yes	36.3	>30	6	Q2	7.5	2.4	5.5	431	2.29167	179.583	3.125	987.708	17.1875	5.2	66.3	261.7	3.93	0.745	4.01	1.03	2.638
121747	0	1	149	56	<60	Female	Non-Hispanic White	Other	1.6	1.3-3.5	62951.6	Some college or above	5	5	now	2019-2020	mild	yes	no	27.2	25-30	5	Q2	5.9	2.4	5	263	2.08333	109.583	2.45833	547.917	12.2917	5.7	68.95	327.1	5	0.734	4.78	1.86	2.586
122213	0	1	166	36	<60	Female	Non-Hispanic White	Other	1.91	1.3-3.5	64484.9	Some college or above	6	>6	now	2019-2020	moderate	no	no	22.8	25	6	Q2	7.6	1.2	4.2	221	3.5	184.167	6.33333	773.5	26.6	5.3	59.23	160.6	2.86	0.316	4.34	1.63	2.56
110821	1	2	162	79	>60	Female	Non-Hispanic White	Other	1.07	<1.3	32169	Some college or above	5	5	former	2019-2020	mild	yes	yes	31.9	>30	6	Q2	12.4	1.8	4.5	178	2.5	98.8889	6.88889	445	31	6.1	94.59	273.6	8.93	1.197	4.27	1.22	2.508
120412	0	1	158	52	<60	Male	Non-Hispanic White	Other	1.57	1.3-3.5	14995.1	Some college or above	5	5	never	2019-2020	never	yes	no	35.3	>30	5	Q2	8.3	1.4	4.1	177	2.92857	126.429	5.92857	518.357	24.3071	5	90.17	327.1	7.85	0.881	3.96	1.06	2.483
113479	0	2	157	60	>60	Female	Non-Hispanic White	Other	2.07	1.3-3.5	145124	Some college or above	3	0-3	never	2019-2020	mild	no	no	23.8	25	3	Q2	7.2	1.8	2.5	211	1.38889	117.222	4	293.056	10	5.8	74.26	291.5	6.07	0.61	4.76	2.02	2.457
115085	1	1	167	63	>60	Male	Non-Hispanic White	Other	1.4	1.3-3.5	6741.27	Some college or above	4	4	former	2019-2020	heavy	yes	yes	25.8	25-30	4	Q2	6.9	1.2	2.6	173	2.16667	144.167	5.75	374.833	14.95	6.9	87.52	267.7	4.64	1.152	4.11	1.14	2.457
113087	1	2	166	55	<60	Female	Non-Hispanic White	Other	1.52	1.3-3.5	20633.3	Some college or above	5	5	former	2019-2020	mild	no	no	35.4	>30	6	Q2	6.1	2	3.8	243	1.9	121.5	3.05	461.7	11.59	5.3	73.37	261.7	3.93	2.687	5.09	1.42	2.431
114092	1	2	165	39	<60	Male	Non-Hispanic White	Other	0.49	<1.3	103126	Some college or above	6	>6	now	2019-2020	heavy	yes	no	30.9	>30	6	Q2	10.1	2.2	5.5	266	2.5	120.909	4.59091	665	25.25	5.4	102.54	475.8	5	2.529	4.84	1.24	2.431
124246	1	1	166	61	>60	Female	Non-Hispanic White	Other	4.19	>3.5	134357	Some college or above	5	5	never	2019-2020	moderate	yes	no	26.4	25-30	5	Q2	13.7	2.4	2.4	217	1	90.4167	5.70833	217	13.7	5.1	85.75	416.4	6.43	1.106	4.42	1.5	2.405
117690	0	1	156	39	<60	Female	Non-Hispanic White	Other	1.28	<1.3	25035.8	Some college or above	6	>6	former	2019-2020	moderate	no	no	21.4	25	6	Q2	12.7	1.5	2.4	249	1.6	166	8.46667	398.4	20.32	5.2	67.18	208.2	3.57	1.174	4.37	1.45	2.379
111784	1	1	155	75	>60	Male	Non-Hispanic White	Other	4.56	>3.5	5728.81	Some college or above	7	>6	former	2019-2020	mild	yes	no	24.1	25	6	Q2	8.9	2.6	4.4	279	1.69231	107.308	3.42308	472.154	15.0615	6	68.07	237.9	3.57	2.631	4.84	1.24	2.379
113987	0	2	152	33	<60	Male	Non-Hispanic White	Other	3.84	>3.5	28495.8	Some college or above	3	0-3	former	2019-2020	mild	no	no	24.8	25	3	Q2	6.6	1.4	7.4	183	5.28571	130.714	4.71429	967.286	34.8857	4.9	103.43	273.6	7.14	0.587	4.42	1.81	2.353
122097	0	1	153	38	<60	Female	Non-Hispanic White	Other	3.92	>3.5	73446.6	Some college or above	2	0-3	former	2019-2020	moderate	no	no	25	25-30	3	Q2	6.9	1.9	4.4	304	2.31579	160	3.63158	704	15.9789	5.6	69.84	249.8	5.36	0.587	4.27	1.68	2.327
118315	1	1	158	29	<60	Male	Non-Hispanic White	Other	5	>3.5	97420.6	Some college or above	4	4	never	2019-2020	mild	no	no	20.6	25	4	Q2	9.6	1.2	2.2	219	1.83333	182.5	8	401.5	17.6	5.2	79.56	303.3	4.64	0.96	3.78	1.01	2.327
123570	1	1	169	74	>60	Female	Non-Hispanic White	Other	3.19	1.3-3.5	72892.1	Some college or above	6	>6	never	2019-2020	mild	yes	no	28	25-30	6	Q2	9.3	1.9	4	257	2.10526	135.263	4.89474	541.053	19.5789	5.4	79.56	142.8	7.5	0.892	5.4	2.69	2.302
116802	0	2	156	59	<60	Female	Non-Hispanic White	Other	1.09	<1.3	9914.39	Some college or above	4	4	now	2019-2020	mild	yes	no	25.4	25-30	3	Q2	10.7	0.4	3.3	49	8.25	122.5	26.75	404.25	88.275	4.5	91.94	291.5	5.71	1.039	4.34	1.63	2.25
122885	0	2	164	22	<60	Male	Non-Hispanic White	Other	1.69	1.3-3.5	26970.3	Some college or above	3	0-3	never	2019-2020	mild	no	no	24.5	25	4	Q2	9.6	1.1	2.8	193	2.54545	175.455	8.72727	491.273	24.4364	5.3	97.24	350.9	6.43	0.294	3.8	1.47	2.198
120647	1	1	151	80	>60	Female	Non-Hispanic White	Other	2.4	1.3-3.5	19306.2	Some college or above	6	>6	former	2019-2020	mild	yes	Borderline	34.6	>30	6	Q2	6.8	1.3	5.7	300	4.38462	230.769	5.23077	1315.38	29.8154	5.5	111.38	356.9	7.5	1.208	3.96	1.32	2.095
114586	1	2	158	64	>60	Female	Non-Hispanic White	Other	2.82	1.3-3.5	68191.7	Some college or above	6	>6	never	2019-2020	never	no	no	37.3	>30	6	Q2	7.3	2	4.1	228	2.05	114	3.65	467.4	14.965	5.7	59.23	315.2	5.36	0.869	4.14	1.73	2.017
114481	1	1	162	50	<60	Male	Non-Hispanic White	Other	2.03	1.3-3.5	13744.3	Some college or above	7	>6	never	2019-2020	mild	yes	yes	27.9	25-30	7	Q3	13	1	3.5	200	3.5	200	13	700	45.5	7.3	76.91	279.6	6.43	0.756	3.34	0.98	2.017
117107	1	2	149	77	>60	Male	Non-Hispanic White	Other	2.08	1.3-3.5	14600	Some college or above	6	>6	former	2019-2020	moderate	yes	no	25	25-30	6	Q2	8.5	1.2	5.4	143	4.5	119.167	7.08333	643.5	38.25	5.9	103.43	368.8	5.71	0.881	3.7	1.29	1.991
113227	1	2	158	38	<60	Male	Non-Hispanic White	Other	1.56	1.3-3.5	24237.1	Some college or above	5	5	now	2019-2020	mild	yes	no	36.1	>30	5	Q2	6.9	2.6	5.3	159	2.03846	61.1538	2.65385	324.115	14.0654	5.4	72.49	380.7	4.28	3.037	4.22	0.88	1.94
121420	1	2	159	69	>60	Male	Non-Hispanic White	Other	2.6	1.3-3.5	36459.5	Some college or above	4	4	now	2019-2020	mild	yes	yes	26.8	25-30	4	Q2	7.5	2.7	8.4	264	3.11111	97.7778	2.77778	821.333	23.3333	7.2	76.02	261.7	5	1.355	3.49	1.03	1.836
118091	1	1	167	72	>60	Male	Non-Hispanic White	Other	2.06	1.3-3.5	17195.6	Some college or above	6	>6	former	2019-2020	mild	yes	no	32.9	>30	6	Q2	9.6	2.8	4.6	207	1.64286	73.9286	3.42857	340.071	15.7714	5.3	111.38	339	6.07	1.603	3.88	1.34	1.81
109845	1	1	172	77	>60	Female	Non-Hispanic White	Other	2.32	1.3-3.5	80180	Some college or above	4	4	never	2019-2020	mild	yes	yes	38.6	>30	3	Q2	11.5	1.5	4.5	182	3	121.333	7.66667	546	34.5	5.8	83.1	333.1	6.43	0.835	3.72	1.6	1.733
117458	0	1	171	73	>60	Female	Non-Hispanic White	Other	1.92	1.3-3.5	26628.3	Some college or above	4	4	never	2019-2020	mild	no	Borderline	32.6	>30	5	Q2	11.6	0.9	2.3	235	2.55556	261.111	12.8889	600.556	29.6444	5.3	70.72	356.9	5.36	0.542	3.72	1.76	1.707
120821	0	1	157	80	>60	Female	Non-Hispanic White	Other	1.53	1.3-3.5	20172.1	Some college or above	3	0-3	never	2019-2020	moderate	yes	yes	28.2	25-30	4	Q2	16.4	0.6	2.2	129	3.66667	215	27.3333	473	60.1333	4.9	190.06	731.6	16.07	0.485	4.78	3.15	1.396
118149	1	1	151	80	>60	Male	Non-Hispanic White	Other	2.8	1.3-3.5	17360.9	Some college or above	6	>6	former	2019-2020	mild	yes	yes	33.4	>30	6	Q2	11.1	1.9	5.2	195	2.73684	102.632	5.84211	533.684	30.3789	5.8	76.02	398.5	7.85	2.721	3.52	1.03	1.241
114913	1	1	149	54	<60	Female	Non-Hispanic Black	Other	1.67	1.3-3.5	6740.95	Some college or above	6	>6	never	2019-2020	mild	yes	Borderline	30	25-30	7	Q3	6.7	1.3	3.9	215	3	165.385	5.15385	645	20.1	6.3	65.42	273.6	3.21	0.937	6.34	1.16	4.732
122683	1	2	170	54	<60	Male	Non-Hispanic Black	Other	1.59	1.3-3.5	7844.54	Some college or above	6	>6	former	2019-2020	moderate	yes	Borderline	25.4	25-30	6	Q2	8.4	1.2	6.3	229	5.25	190.833	7	1202.25	44.1	5.3	106.08	333.1	3.57	1.152	6.75	1.55	4.681
122202	1	2	157	49	<60	Male	Non-Hispanic Black	Other	1.97	1.3-3.5	30778.2	Some college or above	3	0-3	never	2019-2020	mild	yes	yes	38.3	>30	4	Q2	7.4	1.9	4.2	186	2.21053	97.8947	3.89474	411.158	16.3579	10.3	64.53	267.7	5	1.039	5.97	1.19	4.319
122587	1	1	156	48	<60	Male	Non-Hispanic Black	Other	1.93	1.3-3.5	6445.89	Some college or above	5	5	never	2019-2020	mild	no	Borderline	23.8	25	6	Q2	9.1	2.5	1.6	199	0.64	79.6	3.64	127.36	5.824	5.8	109.62	291.5	4.64	0.858	6.28	1.66	4.241
109519	1	2	168	55	<60	Male	Non-Hispanic Black	Other	1.6	1.3-3.5	6662.81	Some college or above	5	5	now	2019-2020	heavy	yes	Borderline	42.4	>30	7	Q3	8.2	1.9	1.9	158	1	83.1579	4.31579	158	8.2	6.3	71.6	434.2	6.78	1.321	6.62	1.81	4.215
122144	1	1	150	69	>60	Male	Non-Hispanic Black	Other	0.64	<1.3	3624.48	Some college or above	6	>6	former	2019-2020	mild	yes	Borderline	26.7	25-30	7	Q3	15.3	2.4	2.2	152	0.916667	63.3333	6.375	139.333	14.025	6.3	121.11	446.1	6.07	1.411	5.46	0.83	3.982
116276	1	2	170	49	<60	Female	Non-Hispanic Black	Other	5	>3.5	7951.48	Some college or above	6	>6	now	2019-2020	moderate	yes	no	39.3	>30	6	Q2	4.4	2.1	4.5	205	2.14286	97.619	2.09524	439.286	9.42857	5.7	73.37	315.2	3.93	1.287	6.21	1.66	3.957
120593	1	1	171	68	>60	Male	Non-Hispanic Black	Other	3.52	>3.5	6469.61	Some college or above	5	5	now	2019-2020	mild	yes	no	28.4	25-30	5	Q2	7.8	1.7	4	287	2.35294	168.824	4.58824	675.294	18.3529	6.2	109.62	410.4	4.64	1.581	5.69	1.14	3.827
110161	1	1	172	52	<60	Female	Non-Hispanic Black	Other	0.59	<1.3	20718.9	Some college or above	4	4	never	2019-2020	mild	no	no	35.2	>30	4	Q2	5.1	2.2	5.5	339	2.5	154.091	2.31818	847.5	12.75	5.2	71.6	315.2	4.28	0.937	5.48	1.27	3.776
115401	1	1	172	32	<60	Male	Non-Hispanic Black	Other	1.74	1.3-3.5	22696.1	Some college or above	5	5	never	2019-2020	moderate	no	no	30.6	>30	5	Q2	11.1	1.9	1.5	239	0.789474	125.789	5.84211	188.684	8.76316	5.9	83.98	404.5	5.36	0.914	5.4	1.24	3.75
123412	1	2	166	52	<60	Male	Non-Hispanic Black	Other	3.34	1.3-3.5	11095.7	Some college or above	7	>6	now	2019-2020	heavy	yes	yes	47	>30	6	Q2	10.7	1.7	2.3	295	1.35294	173.529	6.29412	399.118	14.4765	9.4	89.28	315.2	3.57	2.168	5.46	0.72	3.75
115944	1	2	165	43	<60	Female	Non-Hispanic Black	Other	1.44	1.3-3.5	10460.1	Some college or above	4	4	never	2019-2020	moderate	yes	no	32.9	>30	5	Q2	6	6	15.3	482	2.55	80.3333	1	1229.1	15.3	5.4	61	208.2	3.57	1.14	5.53	1.34	3.672
111556	1	2	167	52	<60	Female	Non-Hispanic Black	Other	1.66	1.3-3.5	6038.5	Some college or above	4	4	never	2019-2020	mild	yes	Borderline	49	>30	6	Q2	6.8	1.4	4.7	355	3.35714	253.571	4.85714	1191.79	22.8286	6.3	76.02	434.2	5.71	0.474	5.12	1.32	3.595
119007	1	2	159	47	<60	Male	Non-Hispanic Black	Other	3.66	>3.5	4635.34	Some college or above	2	0-3	never	2019-2020	heavy	no	no	23.4	25	3	Q2	7.5	1.2	3.5	200	2.91667	166.667	6.25	583.333	21.875	5.8	92.82	392.6	5.36	0.565	4.89	1.06	3.569
123120	1	2	152	43	<60	Female	Non-Hispanic Black	Other	2.48	1.3-3.5	5791.99	Some college or above	3	0-3	never	2019-2020	moderate	no	no	33.5	>30	4	Q2	11.6	1.7	2.9	255	1.70588	150	6.82353	435	19.7882	5.5	59.23	232	2.14	0.892	5.22	1.27	3.543
110043	1	1	152	37	<60	Male	Non-Hispanic Black	Other	3.6	>3.5	5416.57	Some college or above	4	4	never	2019-2020	mild	no	no	28.9	25-30	6	Q2	9.8	1.7	3.7	372	2.17647	218.824	5.76471	809.647	21.3294	5.9	114.04	321.2	4.64	0.485	4.68	1.06	3.388
116871	1	1	171	56	<60	Female	Non-Hispanic Black	Other	1.01	<1.3	3658.01	Some college or above	4	4	now	2019-2020	heavy	yes	no	18.6	25	3	Q2	8.3	2.5	3.3	216	1.32	86.4	3.32	285.12	10.956	5.5	80.44	178.4	5.71	0.553	5.56	1.97	3.336
114744	1	1	163	75	>60	Female	Non-Hispanic Black	Other	1.06	<1.3	19075.9	Some college or above	9	>6	now	2019-2020	mild	yes	no	25.4	25-30	10	Q3	10.8	1.6	4.2	195	2.625	121.875	6.75	511.875	28.35	5.7	75.14	273.6	3.93	1.264	5.4	1.5	3.336
124815	1	1	172	52	<60	Male	Non-Hispanic Black	Other	5	>3.5	27768.5	Some college or above	1	0-3	former	2019-2020	mild	no	no	29.5	25-30	2	Q1	8.7	2.1	2.7	185	1.28571	88.0952	4.14286	237.857	11.1857	5.8	106.08	327.1	5.71	0.429	5.25	1.73	3.31
115788	1	1	168	65	>60	Female	Non-Hispanic Black	Other	2.66	1.3-3.5	5988.28	Some college or above	8	>6	former	2019-2020	mild	yes	no	23.6	25	9	Q3	8.1	1.8	5.3	304	2.94444	168.889	4.5	895.111	23.85	5.6	53.04	368.8	6.78	0.79	6.18	2.53	3.284
112359	0	2	170	62	>60	Male	Non-Hispanic Black	Other	1.38	1.3-3.5	3042.23	Some college or above	4	4	now	2019-2020	mild	yes	Borderline	31.1	>30	4	Q2	14.4	1.3	3.1	200	2.38462	153.846	11.0769	476.923	34.3385	5.4	106.08	386.6	7.14	1.287	4.97	1.11	3.258
117238	1	1	150	53	<60	Male	Non-Hispanic Black	Other	1.56	1.3-3.5	5394.66	Some college or above	3	0-3	now	2019-2020	mild	yes	yes	34.1	>30	3	Q2	10.9	1.6	2.1	184	1.3125	115	6.8125	241.5	14.3063	5.9	99.01	410.4	7.85	1.05	5.48	1.78	3.207
113577	0	1	152	42	<60	Female	Non-Hispanic Black	Other	2.96	1.3-3.5	8842.88	Some college or above	5	5	never	2019-2020	heavy	yes	no	38.5	>30	5	Q2	9.3	2.5	4.9	393	1.96	157.2	3.72	770.28	18.228	5.7	66.3	303.3	4.28	0.576	4.76	1.34	3.155
122724	1	2	154	49	<60	Female	Non-Hispanic Black	Other	4.07	>3.5	9685.75	Some college or above	2	0-3	never	2019-2020	heavy	yes	yes	30.9	>30	2	Q1	10.9	3	4.2	332	1.4	110.667	3.63333	464.8	15.26	8.2	81.33	291.5	5	0.892	5.66	2.15	3.103
122923	0	1	163	61	>60	Male	Non-Hispanic Black	Other	2.65	1.3-3.5	11913.5	Some college or above	5	5	former	2019-2020	mild	no	yes	31.1	>30	5	Q2	9.4	2.3	3.3	189	1.43478	82.1739	4.08696	271.174	13.487	6.5	102.54	339	3.57	0.452	4.58	1.47	2.896
111502	1	1	168	64	>60	Female	Non-Hispanic Black	Other	1.6	1.3-3.5	6007.18	Some college or above	5	5	former	2019-2020	mild	yes	no	44.4	>30	5	Q2	7	2.9	6.1	169	2.10345	58.2759	2.41379	355.483	14.7241	5.2	89.28	410.4	8.93	1.208	4.71	1.27	2.896
123403	1	1	160	47	<60	Female	Non-Hispanic Black	Other	5	>3.5	26402.3	Some college or above	7	>6	now	2019-2020	heavy	yes	no	30	25-30	6	Q2	14.6	0.6	1.4	232	2.33333	386.667	24.3333	541.333	34.0667	5	53.04	255.8	4.28	1.174	5.48	2.07	2.87
122107	0	1	172	34	<60	Female	Non-Hispanic Black	Other	0.62	<1.3	15780.6	Some college or above	5	5	never	2019-2020	moderate	no	no	40.5	>30	4	Q2	6.9	2.9	6.6	357	2.27586	123.103	2.37931	812.483	15.7034	5.7	61	178.4	2.86	0.565	4.37	1.29	2.819
115856	1	2	163	61	>60	Female	Non-Hispanic Black	Other	0.94	<1.3	3630.74	Some college or above	7	>6	never	2019-2020	heavy	yes	yes	34.1	>30	7	Q3	10.6	1.7	1.9	153	1.11765	90	6.23529	171	11.8471	9.3	132.6	458	12.85	1.005	4.99	1.76	2.767
122902	0	2	156	57	<60	Male	Non-Hispanic Black	Other	1.84	1.3-3.5	4454.89	Some college or above	2	0-3	now	2019-2020	heavy	yes	no	26.6	25-30	4	Q2	9.8	1.6	2.6	498	1.625	311.25	6.125	809.25	15.925	5.3	110.5	374.7	2.5	0.373	4.29	1.34	2.767
110682	0	1	152	54	<60	Male	Non-Hispanic Black	Other	1.2	<1.3	4112.47	Some college or above	6	>6	never	2019-2020	mild	yes	no	25.8	25-30	7	Q3	9	0.9	3	144	3.33333	160	10	480	30	5.9	114.92	440.2	6.07	0.677	4.86	1.86	2.689
109439	0	1	168	59	<60	Female	Non-Hispanic Black	Other	1.8	1.3-3.5	12824.4	Some college or above	5	5	never	2019-2020	mild	yes	Borderline	32.6	>30	6	Q2	5	2.2	4.5	294	2.04545	133.636	2.27273	601.364	10.2273	5.7	61.88	279.6	3.57	0.61	4.84	1.97	2.586
116127	1	1	149	73	>60	Male	Non-Hispanic Black	Other	4	>3.5	3694.54	Some college or above	5	5	never	2019-2020	mild	yes	Borderline	32.7	>30	6	Q2	11.9	1.4	2.8	154	2	110	8.5	308	23.8	6.4	108.73	404.5	7.5	0.982	4.32	1.29	2.586
114606	0	1	172	55	<60	Female	Non-Hispanic Black	Other	0.04	<1.3	19936.3	Some college or above	3	0-3	now	2019-2020	moderate	yes	no	15.5	25	4	Q2	11.8	3	1.9	247	0.633333	82.3333	3.93333	156.433	7.47333	4.8	32.71	255.8	1.43	1.106	5.07	1.99	2.56
120717	0	2	170	36	<60	Female	Non-Hispanic Black	Other	0.49	<1.3	8792.77	Some college or above	5	5	never	2019-2020	mild	no	no	38.1	>30	5	Q2	6.9	3.1	3.5	198	1.12903	63.871	2.22581	223.548	7.79032	5.8	58.34	190.3	3.21	0.44	4.09	1.34	2.534
121414	1	2	156	53	<60	Female	Non-Hispanic Black	Other	2.34	1.3-3.5	3766.26	Some college or above	5	5	former	2019-2020	mild	no	yes	29.5	25-30	5	Q2	6.2	2	4.1	321	2.05	160.5	3.1	658.05	12.71	12.5	60.11	243.9	4.28	0.892	4.01	1.06	2.534
111635	1	2	159	64	>60	Male	Non-Hispanic Black	Other	3	1.3-3.5	4384.51	Some college or above	8	>6	never	2019-2020	heavy	yes	no	27.4	25-30	7	Q3	13.7	1.6	0.4	164	0.25	102.5	8.5625	41	3.425	5.8	73.37	297.4	6.43	0.7	4.91	2.09	2.508
111343	0	1	166	67	>60	Female	Non-Hispanic Black	Other	2.46	1.3-3.5	10308	Some college or above	6	>6	never	2019-2020	never	yes	yes	34.3	>30	6	Q2	7.6	2.7	4.1	254	1.51852	94.0741	2.81481	385.704	11.5407	6.1	68.95	327.1	3.21	1.027	4.91	2.02	2.431
119814	1	1	158	71	>60	Female	Non-Hispanic Black	Other	0.37	<1.3	9759.31	Some college or above	5	5	now	2019-2020	moderate	yes	yes	28.1	25-30	5	Q2	7.3	1.1	3.7	214	3.36364	194.545	6.63636	719.818	24.5545	10.2	83.1	237.9	5.71	0.677	4.29	1.55	2.431
112235	1	1	158	40	<60	Female	Non-Hispanic Black	Other	1.69	1.3-3.5	10631.6	Some college or above	5	5	never	2019-2020	moderate	no	Borderline	47.1	>30	5	Q2	4.7	3.1	7.1	335	2.29032	108.065	1.51613	767.258	10.7645	5.9	67.18	327.1	2.86	0.768	4.06	1.27	2.431
118337	0	2	166	33	<60	Female	Non-Hispanic Black	Other	2.36	1.3-3.5	7742.5	Some college or above	5	5	now	2019-2020	mild	no	no	16.2	25	5	Q2	6.2	3.8	4.6	247	1.21053	65	1.63158	299	7.50526	5.2	64.53	255.8	2.14	0.79	4.29	1.53	2.405
119170	1	1	168	65	>60	Male	Non-Hispanic Black	Other	1.44	1.3-3.5	4441.92	Some college or above	3	0-3	now	2019-2020	mild	yes	no	44.1	>30	3	Q2	9.8	1.9	4.5	194	2.36842	102.105	5.15789	459.474	23.2105	6	91.05	345	3.93	1.14	3.75	0.83	2.405
113178	0	1	167	46	<60	Female	Non-Hispanic Black	Other	2.73	1.3-3.5	4131.21	Some college or above	6	>6	never	2019-2020	moderate	no	no	46.4	>30	5	Q2	9.3	3	4.6	319	1.53333	106.333	3.1	489.133	14.26	5.7	71.6	285.5	2.5	0.452	4.4	1.81	2.379
110332	0	3	156	49	<60	Female	Non-Hispanic Black	Other	1.8	1.3-3.5	14393.2	Some college or above	6	>6	former	2019-2020	heavy	yes	no	46.2	>30	8	Q3	5.2	2.6	3.9	209	1.5	80.3846	2	313.5	7.8	5.3	78.68	362.8	3.57	0.644	4.91	2.3	2.327
116129	0	2	167	62	>60	Male	Non-Hispanic Black	Other	2.59	1.3-3.5	3009.08	Some college or above	6	>6	former	2019-2020	mild	yes	yes	29.8	25-30	5	Q2	13.4	1.1	3.5	207	3.18182	188.182	12.1818	658.636	42.6364	6.4	69.84	422.3	2.86	0.858	3.98	1.32	2.276
112922	1	2	162	58	<60	Female	Non-Hispanic Black	Other	1.68	1.3-3.5	28906.3	Some college or above	3	0-3	never	2019-2020	moderate	yes	no	41.1	>30	4	Q2	5.9	2.3	2.8	264	1.21739	114.783	2.56522	321.391	7.18261	6	57.46	309.3	3.57	0.711	3.78	1.19	2.25
118042	0	1	163	53	<60	Female	Non-Hispanic Black	Other	1.24	<1.3	28715.1	Some college or above	3	0-3	now	2019-2020	moderate	no	Borderline	25.5	25-30	4	Q2	6.9	2.8	2.1	278	0.75	99.2857	2.46429	208.5	5.175	6	80.44	452	6.78	1.423	4.68	2.02	2.017
122741	1	2	171	70	>60	Female	Non-Hispanic Black	Other	3.6	>3.5	9900.41	Some college or above	6	>6	never	2019-2020	mild	yes	yes	26	25-30	6	Q2	6.1	1.9	3.7	244	1.94737	128.421	3.21053	475.158	11.8789	5.6	74.26	291.5	7.5	0.644	3.98	1.71	1.991
111489	1	2	163	35	<60	Female	Non-Hispanic Black	Other	1.71	1.3-3.5	10830.2	Some college or above	2	0-3	never	2019-2020	heavy	yes	no	34.7	>30	3	Q2	5.6	3.3	3	230	0.909091	69.697	1.69697	209.091	5.09091	5.5	70.72	279.6	3.21	0.384	3.39	1.24	1.965
119552	1	1	171	74	>60	Female	Non-Hispanic Black	Other	2.72	1.3-3.5	5980.72	Some college or above	6	>6	former	2019-2020	moderate	yes	yes	42.1	>30	6	Q2	7.8	1.2	2.4	167	2	139.167	6.5	334	15.6	9.4	93.7	350.9	6.78	1.005	3.47	1.06	1.94
112113	1	2	149	70	>60	Female	Non-Hispanic Black	Other	4.64	>3.5	15152.7	Some college or above	7	>6	former	2019-2020	heavy	yes	no	35.5	>30	7	Q3	7.8	1.7	3.9	169	2.29412	99.4118	4.58824	387.706	17.8941	5.5	54.81	226	5	1.106	4.47	2.04	1.914
112282	0	1	162	50	<60	Female	Non-Hispanic Black	Other	1.05	<1.3	12826	Some college or above	4	4	now	2019-2020	moderate	no	no	30.6	>30	5	Q2	7.7	2.4	5.4	191	2.25	79.5833	3.20833	429.75	17.325	5.5	64.53	232	4.28	0.711	4.14	1.97	1.836
117864	1	2	154	63	>60	Female	Non-Hispanic Black	Other	4.25	>3.5	7166.07	Some college or above	5	5	now	2019-2020	moderate	no	no	25.9	25-30	5	Q2	8.9	1.9	1.9	254	1	133.684	4.68421	254	8.9	5.9	65.42	273.6	2.86	0.768	3.8	1.63	1.81
121647	0	2	170	63	>60	Female	Non-Hispanic Black	Other	1.35	1.3-3.5	5120.88	Some college or above	5	5	never	2019-2020	never	no	no	24.3	25	5	Q2	7.3	2.1	1.4	175	0.666667	83.3333	3.47619	116.667	4.86667	5.9	79.56	178.4	5.71	0.485	3.67	1.66	1.784
115644	1	1	151	63	>60	Female	Non-Hispanic Black	Other	1.16	<1.3	9487.75	Some college or above	5	5	never	2019-2020	moderate	yes	yes	37	>30	5	Q2	9	1.9	2.2	238	1.15789	125.263	4.73684	275.579	10.4211	7.1	39.78	321.2	5.71	1.423	3.41	1.03	1.733
113379	1	2	155	76	>60	Male	Non-Hispanic Black	Other	3.29	1.3-3.5	4590.12	Some college or above	6	>6	former	2019-2020	mild	no	no	30.7	>30	7	Q3	7.5	1.7	5.5	216	3.23529	127.059	4.41176	698.824	24.2647	5.8	73.37	267.7	4.64	0.395	3.67	1.81	1.681
121651	1	1	165	66	>60	Male	Non-Hispanic Black	Other	2.9	1.3-3.5	5598.16	Some college or above	6	>6	now	2019-2020	moderate	no	no	28.3	25-30	7	Q3	9.4	2.4	4.5	200	1.875	83.3333	3.91667	375	17.625	6.2	87.52	249.8	5	0.835	3.34	1.47	1.474
124413	0	1	156	36	<60	Male	Non-Hispanic Black	Other	5	>3.5	15957.7	Some college or above	6	>6	never	2019-2020	moderate	no	no	28.7	25-30	6	Q2	8.5	2.1	1.7	355	0.809524	169.048	4.04762	287.381	6.88095	5.1	111.38	237.9	3.57	0.452	2.82	1.14	1.474
120671	1	2	171	57	<60	Female	Non-Hispanic Black	Other	0.2	<1.3	7541.43	Some college or above	5	5	former	2019-2020	moderate	yes	no	27.8	25-30	4	Q2	15.2	1.3	1.5	261	1.15385	200.769	11.6923	301.154	17.5385	5.2	75.14	297.4	3.93	0.745	3.18	1.42	1.422
123639	1	1	163	65	>60	Male	Non-Hispanic Black	Other	4.05	>3.5	7345.47	Some college or above	4	4	never	2019-2020	mild	yes	yes	37.8	>30	4	Q2	12.1	1.5	1.8	210	1.2	140	8.06667	252	14.52	9.2	98.12	523.4	8.21	0.35	2.95	1.4	1.396
122747	1	1	168	64	>60	Male	Non-Hispanic Black	Other	0.8	<1.3	4441.92	Some college or above	5	5	former	2019-2020	mild	yes	no	29.7	25-30	7	Q3	11.8	1.9	3.4	491	1.78947	258.421	6.21053	878.632	21.1158	5.1	71.6	362.8	5.36	0.768	2.64	0.88	1.396
121887	1	2	167	66	>60	Male	Non-Hispanic Black	Other	3.07	1.3-3.5	2642.26	Some college or above	2	0-3	now	2019-2020	mild	yes	yes	19.9	25	2	Q1	11.3	1.8	2.6	193	1.44444	107.222	6.27778	278.778	16.3222	6.7	98.12	404.5	4.28	0.598	2.56	1.01	1.267
111874	1	1	168	61	>60	Male	Non-Hispanic Black	Other	0.92	<1.3	4441.92	Some college or above	2	0-3	never	2019-2020	moderate	yes	yes	23.8	25	2	Q1	14.2	1.5	6.2	471	4.13333	314	9.46667	1946.8	58.6933	6.1	116.69	410.4	5	0.61	2.59	1.09	1.215
118271	1	2	150	61	>60	Female	Non-Hispanic Black	Other	1.29	<1.3	2376.12	Some college or above	3	0-3	never	2019-2020	never	yes	yes	30.5	>30	4	Q2	11.9	1.1	3.4	200	3.09091	181.818	10.8182	618.182	36.7818	5.8	382.77	208.2	9.28	0.452	2.25	0.96	1.086
112726	0	2	172	59	<60	Male	Non-Hispanic Black	Other	0.41	<1.3	16024.9	Some college or above	4	4	never	2019-2020	heavy	yes	no	26.6	25-30	5	Q2	8.8	3	2.4	253	0.8	84.3333	2.93333	202.4	7.04	5.9	92.82	505.6	5.36	0.373	2.77	1.68	0.905
122539	1	2	161	52	<60	Female	Mexican American	Other	2.47	1.3-3.5	17862.1	Some college or above	8	>6	never	2019-2020	heavy	no	no	34.5	>30	8	Q3	5.1	3	3.3	236	1.1	78.6667	1.7	259.6	5.61	5.4	78.68	350.9	9.28	1.061	7.99	1.37	6.129
117226	1	2	162	64	>60	Female	Mexican American	Other	3.29	1.3-3.5	23203.9	Some college or above	8	>6	former	2019-2020	moderate	no	no	25.1	25-30	7	Q3	7.6	2.4	2.4	292	1	121.667	3.16667	292	7.6	5.1	72.49	196.3	3.21	0.756	7.65	2.17	5.146
124643	1	2	164	54	<60	Female	Mexican American	Other	1.7	1.3-3.5	7597.11	Some college or above	8	>6	former	2019-2020	heavy	no	yes	24.1	25	8	Q3	8.6	1.8	2.9	234	1.61111	130	4.77778	377	13.8556	6.2	44.2	261.7	3.93	1.897	5.9	1.29	3.724
119630	1	1	155	55	<60	Female	Mexican American	Other	1.11	<1.3	12976.4	Some college or above	6	>6	never	2019-2020	never	yes	no	26.1	25-30	6	Q2	4.7	2.6	3.6	267	1.38462	102.692	1.80769	369.692	6.50769	5.6	54.81	291.5	2.5	2.281	5.87	1.4	3.439
124019	1	2	152	34	<60	Male	Mexican American	Other	5	>3.5	27982.1	Some college or above	5	5	never	2019-2020	moderate	no	no	28.3	25-30	6	Q2	7.5	2.6	2.8	243	1.07692	93.4615	2.88462	261.692	8.07692	5.3	78.68	291.5	5.71	0.689	5.04	1.29	3.439
121350	1	2	166	42	<60	Female	Mexican American	Other	1.22	<1.3	14967.6	Some college or above	7	>6	now	2019-2020	mild	no	no	35.1	>30	7	Q3	4.9	5.3	5.7	278	1.07547	52.4528	0.924528	298.981	5.26981	5.4	89.28	279.6	3.93	0.802	5.17	1.66	3.155
117996	0	2	165	47	<60	Male	Mexican American	Other	0.21	<1.3	26184.4	Some college or above	6	>6	never	2019-2020	heavy	no	no	31.6	>30	6	Q2	9.1	2	5	198	2.5	99	4.55	495	22.75	5.6	91.05	487.7	6.78	1.152	4.45	1.19	2.741
121831	1	2	155	77	>60	Female	Mexican American	Other	2.22	1.3-3.5	7072.89	Some college or above	8	>6	never	2019-2020	moderate	yes	no	30.9	>30	8	Q3	7.6	1.8	4.4	191	2.44444	106.111	4.22222	466.889	18.5778	5.3	39.78	309.3	4.28	1.423	4.89	1.55	2.689
117364	0	2	152	37	<60	Female	Mexican American	Other	1.26	<1.3	12915.8	Some college or above	8	>6	never	2019-2020	mild	no	no	24.6	25	9	Q3	10.4	1.1	2	232	1.81818	210.909	9.45455	421.818	18.9091	5	61.88	255.8	5.71	0.327	3.75	1.73	1.862
101864	1	2	140	72	>60	Female	Other	Other	1.8	1.3-3.5	10463.4	Some college or above	6	>6	never	2017-2018	never	yes	Borderline	25.8	25-30	6	Q2	7.5	2.3	3.6	282	1.56522	122.609	3.26087	441.391	11.7391	5.4	60.11	398.5	8.57	1.174	7.84	1.47	5.819
99101	1	2	135	80	>60	Female	Other	Other	3.04	1.3-3.5	16009.1	Some college or above	8	>6	never	2017-2018	never	yes	no	31.2	>30	8	Q3	13.2	1.8	3.2	246	1.77778	136.667	7.33333	437.333	23.4667	5.1	71.6	303.3	3.57	2.653	7.27	1.29	4.758
77433	1	2	104	58	<60	Female	Other	Other	3.54	>3.5	19795.4	Some college or above	6	>6	never	2013-2014	never	yes	no	26.2	25-30	8	Q3	8.3	1.5	2.1	235	1.4	156.667	5.53333	329	11.62	5.3	57.46	142.8	4.28	1.976	7.06	1.68	4.474
85750	1	2	120	64	>60	Female	Other	Other	5	>3.5	22113	Some college or above	3	0-3	never	2015-2016	never	yes	Borderline	30.6	>30	4	Q2	6.9	2.5	2.8	208	1.12	83.2	2.76	232.96	7.728	5.5	68.07	333.1	7.14	3.827	7.4	1.27	4.37
77909	1	1	115	78	>60	Female	Other	Other	1.41	1.3-3.5	21185.2	Some college or above	6	>6	former	2013-2014	moderate	yes	no	33.9	>30	6	Q2	9.3	1.3	3	168	2.30769	129.231	7.15385	387.692	21.4615	5.7	79.56	279.6	5.36	1.084	5.46	2.02	2.948
76666	1	1	116	65	>60	Female	Other	Other	0.67	<1.3	17190.9	Some college or above	4	4	former	2013-2014	former	yes	Borderline	26	25-30	6	Q2	6.9	2.7	4.5	283	1.66667	104.815	2.55556	471.667	11.5	6.1	75.14	416.4	5.71	2.518	5.46	1.37	2.922
44209	0	2	66	59	<60	Male	Other	Other	1.16	<1.3	29298.5	Some college or above	2	0-3	now	2007-2008	moderate	yes	Borderline	31.11	>30	2	Q1	5.8	2.2	8.1	235	3.68182	106.818	2.63636	865.227	21.3545	5.3	68.95	279.6	2.5	1.129	4.19	1.16	2.508
67819	1	2	94	79	>60	Female	Other	Other	1.16	<1.3	46390.6	Some college or above	7	>6	former	2011-2012	never	yes	Borderline	25.6	25-30	7	Q3	10.4	2.3	3.5	212	1.52174	92.1739	4.52174	322.609	15.8261	5.4	114.04	392.6	8.21	1.344	4.11	1.11	2.379
73638	1	1	115	63	>60	Female	Other	Other	2.18	1.3-3.5	38961.5	Some college or above	3	0-3	now	2013-2014	former	yes	yes	24.8	25	2	Q1	6.2	2.7	7.8	208	2.88889	77.037	2.2963	600.889	17.9111	6	73.37	297.4	6.07	1.219	3.62	1.22	1.836
90929	1	2	130	65	>60	Female	Other	Other	1.71	1.3-3.5	49826.7	Some college or above	4	4	never	2015-2016	mild	yes	yes	35.6	>30	4	Q2	7.2	2	2.9	235	1.45	117.5	3.6	340.75	10.44	6.6	66.3	297.4	6.43	1.14	3.05	1.42	1.112
89894	1	2	119	65	>60	Female	Other	Other	0.3	<1.3	7674.48	Some college or above	4	4	never	2015-2016	moderate	yes	yes	35.6	>30	5	Q2	7.4	3.6	3.1	197	0.861111	54.7222	2.05556	169.639	6.37222	9	67.18	362.8	5.71	1.829	6.8	1.03	4.939
52212	1	2	82	65	>60	Female	Other	Other	1.11	<1.3	7692.64	Some college or above	2	0-3	never	2009-2010	former	no	yes	25.84	25-30	4	Q2	7.4	2.3	3.7	249	1.6087	108.261	3.21739	400.565	11.9043	7.7	78.68	517.5	6.07	2.495	5.84	1.03	3.672
81890	1	2	106	67	>60	Female	Other	Other	0.35	<1.3	8377.26	Some college or above	6	>6	former	2013-2014	mild	yes	no	25.6	25-30	5	Q2	7.3	1.4	2.8	223	2	159.286	5.21429	446	14.6	5.5	56.58	232	3.93	0.768	4.97	1.27	3.336
59091	0	1	79	76	>60	Female	Other	Other	2.95	1.3-3.5	11931.9	Some college or above	4	4	never	2009-2010	former	no	yes	29.48	25-30	4	Q2	7.5	3	5.7	231	1.9	77	2.5	438.9	14.25	5.9	61	261.7	7.85	0.937	5.15	1.47	3.233
57079	1	1	81	73	>60	Female	Other	Other	1.29	<1.3	11583.4	Some college or above	4	4	former	2009-2010	moderate	yes	Borderline	22.6	25	6	Q2	8.3	1.7	4.6	234	2.70588	137.647	4.88235	633.176	22.4588	5.2	68.95	255.8	6.07	2.156	5.53	1.32	3.233
75324	1	1	104	80	>60	Female	Other	Other	1.07	<1.3	13553.1	Some college or above	5	5	never	2013-2014	never	yes	no	35.8	>30	7	Q3	10.4	2	2.8	156	1.4	78	5.2	218.4	14.56	5.4	68.95	285.5	5	1.569	5.17	1.32	3.129
44550	1	2	63	66	>60	Female	Other	Other	1.14	<1.3	8367.18	Some college or above	5	5	never	2007-2008	never	no	no	29.71	25-30	5	Q2	7.6	2.3	4.3	214	1.86957	93.0435	3.30435	400.087	14.2087	6	63.65	279.6	3.57	1.084	5.53	2.07	2.974
84513	1	1	119	65	>60	Female	Other	Other	5	>3.5	6480.95	Some college or above	4	4	former	2015-2016	heavy	yes	no	26.5	25-30	5	Q2	5.8	2.1	4.3	291	2.04762	138.571	2.7619	595.857	11.8762	5.4	68.07	285.5	5.36	0.79	5.4	2.09	2.948
58454	1	1	86	68	>60	Female	Other	Other	1.94	1.3-3.5	6466.49	Some college or above	3	0-3	never	2009-2010	former	yes	yes	27.84	25-30	3	Q2	7.3	2.8	4	287	1.42857	102.5	2.60714	410	10.4286	6.2	99.01	428.3	8.21	1.581	4.29	1.66	1.914
84139	1	1	128	78	>60	Female	Other	Other	1.19	<1.3	12072.4	Some college or above	2	0-3	now	2015-2016	former	no	no	19.4	25	4	Q2	9.7	2.8	7.2	268	2.57143	95.7143	3.46429	689.143	24.9429	5.5	62.76	232	4.64	1.4	3.7	1.24	1.81
89015	1	1	127	80	>60	Male	Other	Other	5	>3.5	10149.2	Some college or above	3	0-3	former	2015-2016	never	yes	yes	28.4	25-30	3	Q2	7.6	3.6	3.4	122	0.944444	33.8889	2.11111	115.222	7.17778	6.1	116.69	422.3	6.43	2.314	3.83	1.01	1.758
55649	0	1	81	80	>60	Female	Other	Other	0.43	<1.3	12548.2	Some college or above	6	>6	never	2009-2010	former	yes	yes	31.92	>30	6	Q2	10.6	1.3	3.5	305	2.69231	234.615	8.15385	821.154	28.5385	6.2	90.17	452	7.5	0.598	3.62	1.81	1.526
42769	1	2	62	73	>60	Female	Non-Hispanic White	Other	3.27	1.3-3.5	36089.4	Some college or above	6	>6	former	2007-2008	mild	yes	Borderline	26.7	25-30	8	Q3	7.2	1.5	3.1	225	2.06667	150	4.8	465	14.88	5.7	56.58	303.3	4.28	0.971	8.09	1.66	6
83702	1	1	112	80	>60	Female	Non-Hispanic White	Other	3.57	>3.5	33466.4	Some college or above	5	5	never	2013-2014	mild	yes	Borderline	27.9	25-30	5	Q2	10.4	2.1	3.7	297	1.7619	141.429	4.95238	523.286	18.3238	6	90.17	386.6	6.43	2.043	7.99	1.34	5.715
60361	1	2	84	74	>60	Female	Non-Hispanic White	Other	1.31	1.3-3.5	37401.3	Some college or above	7	>6	former	2009-2010	moderate	yes	Borderline	27.04	25-30	6	Q2	3	1.1	4.5	180	4.09091	163.636	2.72727	736.364	12.2727	5.2	175.92	350.9	11.07	2.371	7.21	1.14	4.991
80179	1	2	109	75	>60	Female	Non-Hispanic White	Other	1.67	1.3-3.5	66864.3	Some college or above	4	4	never	2013-2014	never	no	yes	26.6	25-30	4	Q2	7.8	2.4	4.9	233	2.04167	97.0833	3.25	475.708	15.925	6.5	54.81	291.5	5	1.118	6.98	1.66	4.81
58349	1	1	87	80	>60	Female	Non-Hispanic White	Other	2.11	1.3-3.5	40642.2	Some college or above	6	>6	never	2009-2010	mild	yes	yes	21.41	25	6	Q2	8.6	2.4	4.2	310	1.75	129.167	3.58333	542.5	15.05	6.3	70.72	333.1	5.71	2.439	6.98	1.06	4.81
70351	1	1	94	80	>60	Female	Non-Hispanic White	Other	2.24	1.3-3.5	43482.8	Some college or above	6	>6	former	2011-2012	mild	yes	Borderline	23.2	25	7	Q3	9	1.6	3.6	260	2.25	162.5	5.625	585	20.25	6.1	67.18	356.9	5	1.264	7.53	2.2	4.758
49573	1	2	64	80	>60	Female	Non-Hispanic White	Other	1.27	<1.3	33217.7	Some college or above	4	4	never	2007-2008	mild	yes	yes	23.72	25	6	Q2	8.9	2.9	4.3	233	1.48276	80.3448	3.06897	345.483	13.1966	6	81.33	285.5	7.5	1.355	7.06	1.78	4.655
74862	1	1	113	48	<60	Female	Non-Hispanic White	Other	1.2	<1.3	17016.3	Some college or above	3	0-3	now	2013-2014	former	yes	no	28.6	25-30	4	Q2	7.6	2.3	4.1	194	1.78261	84.3478	3.30435	345.826	13.5478	5.3	72.49	315.2	3.21	1.942	6.75	1.24	4.629
65394	1	1	91	71	>60	Female	Non-Hispanic White	Other	1.7	1.3-3.5	28476.6	Some college or above	8	>6	never	2011-2012	moderate	no	no	24.1	25	7	Q3	6.8	1.4	2.8	248	2	177.143	4.85714	496	13.6	5.3	60.11	303.3	4.64	1.321	6.62	1.42	4.603
95637	1	1	145	74	>60	Male	Non-Hispanic White	Other	3.48	1.3-3.5	67267.6	Some college or above	5	5	never	2017-2018	mild	yes	yes	34	>30	6	Q2	10.1	1.9	3.6	208	1.89474	109.474	5.31579	394.105	19.1368	7.7	100.78	481.8	8.21	3.387	7.01	0.91	4.551
70118	1	2	91	80	>60	Female	Non-Hispanic White	Other	1.84	1.3-3.5	61529.3	Some college or above	9	>6	former	2011-2012	mild	yes	Borderline	20.5	25	8	Q3	3.9	1.7	5	267	2.94118	157.059	2.29412	785.294	11.4706	5.8	62.76	232	4.28	1.005	6.7	1.76	4.474
76128	1	1	108	74	>60	Female	Non-Hispanic White	Other	0	<1.3	39717.7	Some college or above	7	>6	former	2013-2014	former	yes	yes	34.2	>30	7	Q3	7.5	1.5	3.4	214	2.26667	142.667	5	485.067	17	6.5	67.18	374.7	3.93	2.077	6.8	1.37	4.474
59120	1	2	76	80	>60	Female	Non-Hispanic White	Other	1.39	1.3-3.5	26983.5	Some college or above	5	5	never	2009-2010	never	yes	no	29.76	25-30	5	Q2	9.4	2.6	3.3	261	1.26923	100.385	3.61538	331.269	11.9308	6	87.52	315.2	5.36	1.603	6.44	1.24	4.474
66838	1	1	101	65	>60	Female	Non-Hispanic White	Other	3.13	1.3-3.5	155478	Some college or above	7	>6	never	2011-2012	mild	yes	Borderline	33.5	>30	7	Q3	9.6	2.1	4.8	185	2.28571	88.0952	4.57143	422.857	21.9429	5.5	68.95	273.6	5.36	2.585	6.96	1.37	4.396
54894	1	2	78	77	>60	Female	Non-Hispanic White	Other	5	>3.5	39379.2	Some college or above	6	>6	now	2009-2010	mild	yes	no	26.94	25-30	7	Q3	6.6	1.8	5.4	184	3	102.222	3.66667	552	19.8	5.6	66.3	184.4	6.07	2.247	6.8	1.37	4.396
53842	1	2	88	80	>60	Female	Non-Hispanic White	Other	3.6	>3.5	29419.8	Some college or above	4	4	former	2009-2010	mild	yes	yes	33.02	>30	7	Q3	10.1	2.3	7.3	313	3.17391	136.087	4.3913	993.435	32.0565	6	114.92	404.5	5	1.874	6.23	1.01	4.37
78337	1	1	113	73	>60	Female	Non-Hispanic White	Other	1.48	1.3-3.5	79384.6	Some college or above	6	>6	never	2013-2014	never	no	Borderline	22.9	25	6	Q2	7.8	1.8	4.6	205	2.55556	113.889	4.33333	523.889	19.9333	5.4	68.95	315.2	3.21	1.694	6.49	1.4	4.319
57697	1	1	81	80	>60	Female	Non-Hispanic White	Other	5	>3.5	37848.8	Some college or above	7	>6	never	2009-2010	mild	yes	yes	23.73	25	7	Q3	13	1.2	2.2	101	1.83333	84.1667	10.8333	185.167	23.8333	5.9	175.03	553.2	12.5	0.779	7.42	2.79	4.267
49591	1	1	73	74	>60	Female	Non-Hispanic White	Other	2.68	1.3-3.5	37642	Some college or above	6	>6	never	2007-2008	mild	yes	Borderline	23.3	25	6	Q2	6.4	1.1	3.6	235	3.27273	213.636	5.81818	769.091	20.9455	5.4	54.81	303.3	5.36	1.005	6.83	2.09	4.267
93752	1	1	147	73	>60	Female	Non-Hispanic White	Other	3.98	>3.5	54611.2	Some college or above	5	5	now	2017-2018	moderate	no	Borderline	25.5	25-30	6	Q2	10.3	2.8	3.4	323	1.21429	115.357	3.67857	392.214	12.5071	5.3	61	279.6	2.86	2.077	6.78	1.55	4.267
58288	1	3	86	79	>60	Female	Non-Hispanic White	Other	2.4	1.3-3.5	28866.4	Some college or above	6	>6	former	2009-2010	former	no	Borderline	38.09	>30	7	Q3	10.1	1.3	3.9	330	3	253.846	7.76923	990	30.3	6	78.68	339	5.36	1.264	6.26	1.45	4.241
71060	1	2	98	31	<60	Female	Non-Hispanic White	Other	0.19	<1.3	21870.1	Some college or above	2	0-3	former	2011-2012	heavy	no	no	33.8	>30	2	Q1	4.4	1.5	6	317	4	211.333	2.93333	1268	17.6	5.5	63.65	345	1.43	1.185	5.95	1.19	4.215
46770	1	2	66	70	>60	Female	Non-Hispanic White	Other	0.77	<1.3	26539.2	Some college or above	5	5	now	2007-2008	heavy	yes	Borderline	28.87	25-30	5	Q2	5.9	1.4	4.9	263	3.5	187.857	4.21429	920.5	20.65	5.2	100.78	374.7	4.64	2.1	6.85	1.71	4.189
73659	1	1	117	70	>60	Female	Non-Hispanic White	Other	1.93	1.3-3.5	48671	Some college or above	4	4	never	2013-2014	former	yes	yes	46.1	>30	5	Q2	6.3	3.2	5.5	345	1.71875	107.812	1.96875	592.969	10.8281	5.9	94.59	356.9	7.85	1.434	6.23	1.4	4.189
77347	1	2	104	80	>60	Female	Non-Hispanic White	Other	5	>3.5	31574.8	Some college or above	6	>6	never	2013-2014	never	yes	Borderline	30.7	>30	6	Q2	6	1.5	4.3	213	2.86667	142	4	610.6	17.2	5.4	65.42	285.5	4.64	1.4	6.62	1.84	4.138
62602	1	1	95	80	>60	Female	Non-Hispanic White	Other	4.59	>3.5	65791.5	Some college or above	7	>6	never	2011-2012	mild	no	Borderline	25.8	25-30	6	Q2	6.4	1.9	4.6	220	2.42105	115.789	3.36842	532.632	15.4947	5.6	99.89	368.8	6.07	1.332	6.52	1.84	4.06
92090	1	2	124	80	>60	Male	Non-Hispanic White	Other	1.52	1.3-3.5	45664.4	Some college or above	5	5	former	2015-2016	mild	yes	Borderline	25.6	25-30	5	Q2	9.9	0.7	5.4	165	7.71429	235.714	14.1429	1272.86	76.3714	5.4	79.56	517.5	7.14	0.756	6.21	1.84	4.034
66851	1	1	97	46	<60	Female	Non-Hispanic White	Other	5	>3.5	144701	Some college or above	8	>6	former	2011-2012	moderate	no	no	28.7	25-30	8	Q3	7.6	2.8	4.4	265	1.57143	94.6429	2.71429	416.429	11.9429	5.5	73.37	315.2	3.21	0.903	6.1	1.66	4.034
58378	1	1	83	49	<60	Female	Non-Hispanic White	Other	1.11	<1.3	88626.5	Some college or above	5	5	now	2009-2010	heavy	no	no	26.59	25-30	5	Q2	6.6	2.5	7.1	317	2.84	126.8	2.64	900.28	18.744	5.5	73.37	220.1	3.21	2.393	6.28	1.19	4.008
78475	1	1	113	77	>60	Female	Non-Hispanic White	Other	1.54	1.3-3.5	25135.8	Some college or above	5	5	never	2013-2014	never	yes	Borderline	28.8	25-30	4	Q2	10.6	2.6	3.7	237	1.42308	91.1538	4.07692	337.269	15.0846	5.3	79.56	261.7	4.64	1.535	6.28	1.63	3.957
70102	1	1	100	68	>60	Male	Non-Hispanic White	Other	2.24	1.3-3.5	93174.5	Some college or above	4	4	former	2011-2012	heavy	yes	Borderline	31.9	>30	4	Q2	11.9	3.1	4.6	254	1.48387	81.9355	3.83871	376.903	17.6581	5.8	110.5	428.3	6.43	2.721	6.39	1.19	3.957
86201	1	2	124	80	>60	Female	Non-Hispanic White	Other	2.57	1.3-3.5	43886.7	Some college or above	7	>6	never	2015-2016	moderate	no	Borderline	20.8	25	7	Q3	16.1	1.5	1.5	270	1	180	10.7333	270	16.1	5.6	57.46	267.7	6.43	0.587	6.98	2.82	3.905
63083	1	1	98	71	>60	Female	Non-Hispanic White	Other	3.58	>3.5	70345.2	Some college or above	3	0-3	never	2011-2012	moderate	yes	no	34.3	>30	3	Q2	4.9	1.2	4.7	255	3.91667	212.5	4.08333	998.75	19.1917	5.4	59.23	404.5	9.28	2.168	6.23	1.4	3.853
68529	1	2	95	80	>60	Female	Non-Hispanic White	Other	1.79	1.3-3.5	48017.7	Some college or above	7	>6	never	2011-2012	never	yes	no	18.9	25	7	Q3	8.7	2.4	2.6	240	1.08333	100	3.625	260	9.425	5.2	75.14	297.4	7.5	0.881	6.49	2.33	3.75
42908	1	2	60	80	>60	Female	Non-Hispanic White	Other	1.73	1.3-3.5	39828.2	Some college or above	6	>6	never	2007-2008	never	no	Borderline	27.38	25-30	5	Q2	6.3	1.7	4.8	244	2.82353	143.529	3.70588	688.941	17.7882	5.9	55.69	208.2	3.93	1.535	5.87	1.45	3.724
62876	1	1	91	74	>60	Female	Non-Hispanic White	Other	3.67	>3.5	64183	Some college or above	5	5	never	2011-2012	mild	yes	Borderline	33.5	>30	6	Q2	8.5	1.8	2.7	288	1.5	160	4.72222	432	12.75	6	79.56	541.3	6.07	2.416	5.92	1.11	3.698
48424	1	2	61	80	>60	Female	Non-Hispanic White	Other	3.61	>3.5	42588.3	Some college or above	4	4	former	2007-2008	mild	yes	Borderline	26.29	25-30	6	Q2	13.1	1.4	3	194	2.14286	138.571	9.35714	415.714	28.0714	5.7	91.05	434.2	8.93	1.208	5.87	1.71	3.62
101762	1	2	138	80	>60	Female	Non-Hispanic White	Other	5	>3.5	54932.7	Some college or above	3	0-3	never	2017-2018	mild	no	no	33.7	>30	6	Q2	8.6	0.9	3.1	156	3.44444	173.333	9.55556	537.333	29.6222	5.4	83.98	392.6	9.28	1.095	5.77	1.71	3.569
43025	1	1	63	80	>60	Female	Non-Hispanic White	Other	0.88	<1.3	32598.5	Some college or above	6	>6	former	2007-2008	mild	yes	Borderline	25.11	25-30	5	Q2	13.3	3.1	4.1	304	1.32258	98.0645	4.29032	402.065	17.5903	5.9	81.33	339	4.28	1.061	5.69	1.63	3.569
61960	1	1	79	78	>60	Female	Non-Hispanic White	Other	2.12	1.3-3.5	40953.8	Some college or above	5	5	never	2009-2010	former	yes	yes	46.98	>30	6	Q2	4.7	1.7	5.8	328	3.41176	192.941	2.76471	1119.06	16.0353	6.1	50.39	350.9	4.28	1.626	5.72	1.45	3.517
52971	1	1	81	80	>60	Male	Non-Hispanic White	Other	3.6	>3.5	23869.1	Some college or above	5	5	former	2009-2010	mild	yes	no	27	25-30	5	Q2	9.6	2.1	3.4	218	1.61905	103.81	4.57143	352.952	15.5429	5.8	144.98	523.4	8.21	1.648	5.17	1.03	3.388
75196	1	2	113	64	>60	Female	Non-Hispanic White	Other	5	>3.5	87383.6	Some college or above	4	4	never	2013-2014	mild	yes	yes	43.2	>30	5	Q2	11.9	1.9	5	255	2.63158	134.211	6.26316	671.053	31.3158	6.6	61	559.1	3.21	4.143	6.34	1.09	3.362
67534	1	1	102	56	<60	Female	Non-Hispanic White	Other	0.66	<1.3	31355.2	Some college or above	4	4	never	2011-2012	former	no	no	25.9	25-30	3	Q2	6.2	1.2	4.4	183	3.66667	152.5	5.16667	671	22.7333	5.1	62.76	237.9	2.5	1.118	5.92	2.07	3.336
89647	1	1	133	47	<60	Female	Non-Hispanic White	Other	1.36	1.3-3.5	23310.5	Some college or above	8	>6	now	2015-2016	heavy	no	Borderline	35.9	>30	8	Q3	9.7	2.3	5.8	370	2.52174	160.87	4.21739	933.043	24.4609	5.7	60.11	362.8	5.71	1.084	5.43	1.63	3.31
62064	1	1	83	77	>60	Female	Non-Hispanic White	Other	1.8	1.3-3.5	24122.1	Some college or above	7	>6	never	2009-2010	mild	yes	Borderline	26.95	25-30	9	Q3	5.9	2.7	3.1	265	1.14815	98.1481	2.18519	304.259	6.77407	5.7	91.94	327.1	7.85	3.556	6.15	1.22	3.31
93697	1	2	132	80	>60	Female	Non-Hispanic White	Other	2.97	1.3-3.5	52126.8	Some college or above	7	>6	former	2015-2016	mild	yes	no	31	>30	7	Q3	12.5	2.2	1.7	172	0.772727	78.1818	5.68182	132.909	9.65909	5.7	81.33	273.6	5.71	0.937	6.62	2.9	3.284
94633	1	2	140	68	>60	Female	Non-Hispanic White	Other	5	>3.5	100349	Some college or above	6	>6	former	2017-2018	mild	no	no	25.7	25-30	7	Q3	9.2	2	3	404	1.5	202	4.6	606	13.8	5.7	57.46	232	6.43	0.711	5.59	1.99	3.258
59674	1	2	80	61	>60	Female	Non-Hispanic White	Other	2.12	1.3-3.5	77758.3	Some college or above	6	>6	never	2009-2010	mild	yes	no	35.34	>30	6	Q2	7.4	2.4	3.6	243	1.5	101.25	3.08333	364.5	11.1	5.5	84.86	386.6	5.71	1.389	4.97	1.11	3.207
58712	1	2	86	80	>60	Female	Non-Hispanic White	Other	0.76	<1.3	33389.1	Some college or above	6	>6	never	2009-2010	former	yes	Borderline	26.85	25-30	6	Q2	6.6	1.1	4	201	3.63636	182.727	6	730.909	24	5.4	57.46	190.3	3.21	0.926	6.03	2.43	3.181
68115	1	2	97	80	>60	Female	Non-Hispanic White	Other	2.11	1.3-3.5	48262	Some college or above	4	4	never	2011-2012	heavy	yes	yes	25.7	25-30	4	Q2	9.6	0.8	3.7	226	4.625	282.5	12	1045.25	44.4	5.9	84.86	428.3	5.71	1.344	5.22	1.42	3.181
79885	1	2	112	69	>60	Male	Non-Hispanic White	Other	1.03	<1.3	34620.9	Some college or above	7	>6	now	2013-2014	moderate	yes	no	29.4	25-30	7	Q3	13.4	2.1	3.2	183	1.52381	87.1429	6.38095	278.857	20.419	5.1	77.79	493.7	2.14	0.768	5.53	2.04	3.129
48643	1	2	67	79	>60	Female	Non-Hispanic White	Other	3.85	>3.5	39871.4	Some college or above	4	4	never	2007-2008	mild	yes	Borderline	34.43	>30	4	Q2	9.2	1.6	3	210	1.875	131.25	5.75	393.75	17.25	6.2	91.05	303.3	6.07	0.858	6.21	2.79	3.026
86047	1	1	131	80	>60	Female	Non-Hispanic White	Other	1.53	1.3-3.5	28836.2	Some college or above	4	4	former	2015-2016	former	yes	Borderline	29	25-30	4	Q2	3.7	0.5	11.6	266	23.2	532	7.4	6171.2	85.84	6	128.18	559.1	9.28	1.027	6.13	2.64	3.026
89338	1	2	130	68	>60	Female	Non-Hispanic White	Other	1.9	1.3-3.5	49826.7	Some college or above	4	4	never	2015-2016	mild	no	yes	29.3	25-30	4	Q2	7.2	2.7	3.9	240	1.44444	88.8889	2.66667	346.667	10.4	6.4	82.21	368.8	6.07	2.326	5.12	1.03	3.026
58996	1	1	80	70	>60	Male	Non-Hispanic White	Other	2.31	1.3-3.5	28480.7	Some college or above	3	0-3	never	2009-2010	former	no	yes	20.79	25	3	Q2	10.4	2	3.2	254	1.6	127	5.2	406.4	16.64	9.8	86.63	315.2	5.36	1.152	5.56	2.04	3
102031	0	2	143	61	>60	Female	Non-Hispanic White	Other	3.49	1.3-3.5	162308	Some college or above	3	0-3	former	2017-2018	moderate	yes	no	31.8	>30	4	Q2	7.3	1.9	3	307	1.57895	161.579	3.84211	484.737	11.5263	5.5	59.23	232	4.28	0.429	4.89	1.68	3
49172	0	2	74	65	>60	Female	Non-Hispanic White	Other	3.63	>3.5	56155.7	Some college or above	6	>6	now	2007-2008	moderate	no	no	26.33	25-30	5	Q2	9.9	2.1	4.4	301	2.09524	143.333	4.71429	630.667	20.7429	5.7	62.76	226	2.5	0.869	4.89	1.5	3
77748	1	2	107	80	>60	Male	Non-Hispanic White	Other	4.28	>3.5	13008.6	Some college or above	4	4	never	2013-2014	former	no	no	23.9	25	4	Q2	11.4	1.4	2.9	148	2.07143	105.714	8.14286	306.571	23.6143	5.2	82.21	345	6.07	0.565	4.16	0.91	3
88759	1	2	120	80	>60	Female	Non-Hispanic White	Other	2.19	1.3-3.5	58721.3	Some college or above	5	5	never	2015-2016	mild	no	Borderline	26	25-30	6	Q2	6.6	2.4	4.2	201	1.75	83.75	2.75	351.75	11.55	6.1	88.4	297.4	5.71	1.908	6.08	2.22	2.974
84802	0	2	124	76	>60	Female	Non-Hispanic White	Other	2.95	1.3-3.5	104524	Some college or above	6	>6	former	2015-2016	moderate	yes	yes	25.3	25-30	7	Q3	8.1	1.9	3.8	224	2	117.895	4.26316	448	16.2	6.3	61	208.2	5.36	1.05	5.09	1.66	2.948
78033	0	1	104	61	>60	Female	Non-Hispanic White	Other	1.64	1.3-3.5	78518.8	Some college or above	4	4	former	2013-2014	never	no	no	41.9	>30	5	Q2	7.6	0.9	5	250	5.55556	277.778	8.44444	1388.89	42.2222	5.1	67.18	362.8	4.28	0.745	4.84	1.55	2.948
95891	0	2	140	56	<60	Male	Non-Hispanic White	Other	3.85	>3.5	32116.9	Some college or above	4	4	now	2017-2018	heavy	yes	no	22.8	25	4	Q2	12.6	3	3.5	222	1.16667	74	4.2	259	14.7	5.6	57.46	434.2	2.5	1.14	4.97	1.5	2.948
56318	0	2	75	80	>60	Female	Non-Hispanic White	Other	1.9	1.3-3.5	41495.7	Some college or above	5	5	never	2009-2010	never	yes	Borderline	17.81	25	5	Q2	8	0.9	5.1	192	5.66667	213.333	8.88889	1088	45.3333	6	125.53	350.9	11.07	1.219	5.02	1.53	2.922
82657	1	1	105	66	>60	Female	Non-Hispanic White	Other	2.18	1.3-3.5	78282	Some college or above	5	5	former	2013-2014	heavy	yes	no	38.6	>30	6	Q2	11.1	2.1	3.3	280	1.57143	133.333	5.28571	440	17.4429	5.4	77.79	446.1	3.93	1.423	5.17	1.63	2.896
47283	1	1	60	80	>60	Female	Non-Hispanic White	Other	1.47	1.3-3.5	39874.1	Some college or above	5	5	former	2007-2008	never	yes	yes	26.09	25-30	5	Q2	12.9	1	2.4	230	2.4	230	12.9	552	30.96	5.9	81.33	333.1	3.93	2.484	4.89	0.88	2.87
59578	0	2	76	80	>60	Female	Non-Hispanic White	Other	1.02	<1.3	28097.2	Some college or above	5	5	never	2009-2010	never	yes	yes	22.42	25	5	Q2	6.8	1.7	2.9	131	1.70588	77.0588	4	223.471	11.6	6	112.27	380.7	12.14	1.106	4.94	1.58	2.845
52321	1	1	76	80	>60	Female	Non-Hispanic White	Other	5	>3.5	34225.3	Some college or above	2	0-3	former	2009-2010	mild	yes	Borderline	24.93	25	2	Q1	7.5	1.4	4.4	186	3.14286	132.857	5.35714	584.571	23.5714	5.8	82.21	309.3	8.93	0.824	4.81	1.58	2.845
94632	0	2	141	70	>60	Female	Non-Hispanic White	Other	2.06	1.3-3.5	56442.3	Some college or above	4	4	never	2017-2018	mild	yes	Borderline	27.9	25-30	4	Q2	6.1	3.5	5.6	302	1.6	86.2857	1.74286	483.2	9.76	5.9	93.7	630.5	9.64	1.027	4.73	1.42	2.845
63837	1	1	91	70	>60	Female	Non-Hispanic White	Other	5	>3.5	64183	Some college or above	6	>6	former	2011-2012	mild	yes	no	39.7	>30	6	Q2	10.2	2.1	2.5	174	1.19048	82.8571	4.85714	207.143	12.1429	6	67.18	499.6	5.71	2.077	4.94	1.16	2.819
88321	1	2	121	80	>60	Female	Non-Hispanic White	Other	3.16	1.3-3.5	68852.6	Some college or above	6	>6	never	2015-2016	never	yes	no	21.8	25	6	Q2	8.4	1.4	5.4	198	3.85714	141.429	6	763.714	32.4	5.1	33.59	208.2	4.64	0.711	5.4	2.28	2.793
60249	1	2	76	80	>60	Female	Non-Hispanic White	Other	1.85	1.3-3.5	36300.1	Some college or above	5	5	former	2009-2010	mild	no	no	21.19	25	5	Q2	11.5	1.5	4.4	217	2.93333	144.667	7.66667	636.533	33.7333	5.9	70.72	243.9	2.14	1.648	5.53	1.99	2.793
74534	0	1	105	65	>60	Male	Non-Hispanic White	Other	1.15	<1.3	128264	Some college or above	5	5	never	2013-2014	mild	yes	yes	44.6	>30	4	Q2	7.4	1.1	2.9	139	2.63636	126.364	6.72727	366.455	19.5091	8.7	61.88	261.7	4.64	0.508	4.24	1.22	2.793
90894	1	1	121	77	>60	Male	Non-Hispanic White	Other	5	>3.5	87241.6	Some college or above	1	0-3	now	2015-2016	mild	yes	Borderline	22.5	25	2	Q1	7.1	2.1	5	219	2.38095	104.286	3.38095	521.429	16.9048	5.7	70.72	237.9	6.07	1.14	4.4	1.09	2.793
42321	0	1	65	62	>60	Female	Non-Hispanic White	Other	4.95	>3.5	53082	Some college or above	8	>6	never	2007-2008	never	yes	yes	29.21	25-30	9	Q3	4.4	1.6	3.5	249	2.1875	155.625	2.75	544.688	9.625	4.9	81.33	350.9	4.28	1.185	4.97	1.66	2.767
66308	0	1	101	55	<60	Male	Non-Hispanic White	Other	0.86	<1.3	34082.1	Some college or above	3	0-3	now	2011-2012	mild	yes	no	22.7	25	3	Q2	7.6	1.9	5.3	291	2.78947	153.158	4	811.737	21.2	5.5	84.86	368.8	6.78	0.756	4.71	1.63	2.741
74085	0	2	105	80	>60	Female	Non-Hispanic White	Other	1.18	<1.3	21216.9	Some college or above	6	>6	never	2013-2014	former	yes	Borderline	32.1	>30	7	Q3	10.9	1.5	5.6	178	3.73333	118.667	7.26667	664.533	40.6933	5.9	76.02	416.4	9.64	0.813	5.04	1.97	2.715
66331	0	1	95	77	>60	Female	Non-Hispanic White	Other	0.83	<1.3	36452.7	Some college or above	8	>6	never	2011-2012	former	no	yes	33.9	>30	6	Q2	5.1	0.7	5.1	206	7.28571	294.286	7.28571	1500.86	37.1571	5.8	73.37	255.8	3.57	1.039	4.76	1.58	2.715
73975	1	2	115	64	>60	Female	Non-Hispanic White	Other	1.02	<1.3	47536	Some college or above	5	5	now	2013-2014	heavy	yes	yes	25.4	25-30	6	Q2	6.6	1.2	12.3	297	10.25	247.5	5.5	3044.25	67.65	4.2	38.01	315.2	0.36	1.942	4.16	0.57	2.715
49785	1	2	63	80	>60	Female	Non-Hispanic White	Other	2.36	1.3-3.5	35752.8	Some college or above	3	0-3	former	2007-2008	never	no	yes	23.66	25	4	Q2	7	1	3.4	255	3.4	255	7	867	23.8	6.4	68.07	285.5	4.64	0.858	5.43	2.38	2.664
52299	0	1	86	71	>60	Female	Non-Hispanic White	Other	1.08	<1.3	21161	Some college or above	3	0-3	former	2009-2010	former	no	no	25.65	25-30	4	Q2	9.5	1.3	2.6	365	2	280.769	7.30769	730	19	5.5	74.26	362.8	5.71	1.581	4.84	1.45	2.664
45499	1	2	62	73	>60	Male	Non-Hispanic White	Other	5	>3.5	28330.1	Some college or above	5	5	never	2007-2008	mild	no	no	37.65	>30	5	Q2	6.8	1.3	4.9	151	3.76923	116.154	5.23077	569.154	25.6308	5.8	105.2	416.4	8.21	0.497	4.22	1.32	2.664
81603	1	1	106	76	>60	Female	Non-Hispanic White	Other	1.54	1.3-3.5	46018.4	Some college or above	4	4	never	2013-2014	mild	yes	yes	27.7	25-30	5	Q2	9.1	3	3.5	352	1.16667	117.333	3.03333	410.667	10.6167	6.2	61.88	279.6	3.93	2.439	4.91	1.19	2.612
56591	1	1	77	80	>60	Female	Non-Hispanic White	Other	3.69	>3.5	32858	Some college or above	9	>6	never	2009-2010	never	no	Borderline	21.39	25	10	Q3	9.8	2	2.6	177	1.3	88.5	4.9	230.1	12.74	5.8	56.58	184.4	4.64	0.914	5.09	2.09	2.586
65547	1	2	100	63	>60	Female	Non-Hispanic White	Other	0.73	<1.3	25238.4	Some college or above	5	5	former	2011-2012	moderate	yes	Borderline	31.6	>30	6	Q2	6.1	2.3	8	309	3.47826	134.348	2.65217	1074.78	21.2174	5.5	73.37	475.8	4.64	1.016	4.65	1.66	2.534
95992	1	2	137	79	>60	Female	Non-Hispanic White	Other	1.07	<1.3	25284.7	Some college or above	5	5	former	2017-2018	mild	yes	yes	31.9	>30	6	Q2	12.4	1.8	4.5	178	2.5	98.8889	6.88889	445	31	6.1	94.59	273.6	8.93	1.197	4.27	1.22	2.508
58998	1	2	81	80	>60	Female	Non-Hispanic White	Other	3.85	>3.5	34965.7	Some college or above	5	5	never	2009-2010	mild	yes	yes	27.09	25-30	7	Q3	10.8	2.1	3.8	110	1.80952	52.381	5.14286	199.048	19.5429	6.1	85.75	279.6	8.21	2.168	5.17	1.71	2.483
98847	0	2	142	52	<60	Male	Non-Hispanic White	Other	1.57	1.3-3.5	23162.6	Some college or above	5	5	never	2017-2018	never	yes	no	35.3	>30	5	Q2	8.3	1.4	4.1	177	2.92857	126.429	5.92857	518.357	24.3071	5	90.17	327.1	7.85	0.881	3.96	1.06	2.483
91787	1	1	131	80	>60	Female	Non-Hispanic White	Other	1.91	1.3-3.5	29989.7	Some college or above	6	>6	never	2015-2016	never	no	Borderline	19.5	25	7	Q3	7.5	1.2	4.9	157	4.08333	130.833	6.25	641.083	30.625	5.6	75.14	261.7	5.36	0.666	5.35	2.59	2.457
61356	1	1	81	73	>60	Female	Non-Hispanic White	Other	1.57	1.3-3.5	39446.9	Some college or above	4	4	never	2009-2010	never	yes	Borderline	34.47	>30	4	Q2	4.3	1.2	6.7	264	5.58333	220	3.58333	1474	24.0083	6.1	152.93	315.2	2.86	1.219	4.24	1.22	2.457
56988	1	1	83	63	>60	Female	Non-Hispanic White	Other	2.31	1.3-3.5	79344.2	Some college or above	1	0-3	never	2009-2010	moderate	yes	yes	40.47	>30	1	Q1	6.1	1.8	6.6	282	3.66667	156.667	3.38889	1034	22.3667	7.3	79.56	356.9	3.93	2.145	4.37	0.93	2.457
50934	0	2	60	76	>60	Female	Non-Hispanic White	Other	1.92	1.3-3.5	29415.4	Some college or above	6	>6	now	2007-2008	former	no	no	25.57	25-30	7	Q3	7	1.6	6	160	3.75	100	4.375	600	26.25	5.4	75.14	237.9	6.78	1.479	4.45	1.34	2.431
59826	0	1	76	67	>60	Female	Non-Hispanic White	Other	4.31	>3.5	50602	Some college or above	6	>6	never	2009-2010	never	no	Borderline	20.5	25	7	Q3	7.8	1.3	4	189	3.07692	145.385	6	581.538	24	5.7	74.26	255.8	5.71	0.711	4.42	1.71	2.379
96902	1	1	135	75	>60	Male	Non-Hispanic White	Other	4.56	>3.5	11695.9	Some college or above	7	>6	former	2017-2018	mild	yes	no	24.1	25	6	Q2	8.9	2.6	4.4	279	1.69231	107.308	3.42308	472.154	15.0615	6	68.07	237.9	3.57	2.631	4.84	1.24	2.379
79840	1	1	109	80	>60	Female	Non-Hispanic White	Other	1.55	1.3-3.5	41986.9	Some college or above	5	5	never	2013-2014	mild	yes	Borderline	36.2	>30	5	Q2	7.6	2.4	3.9	249	1.625	103.75	3.16667	404.625	12.35	6.1	71.6	273.6	5.71	1.998	5.02	1.78	2.327
58446	1	1	84	80	>60	Female	Non-Hispanic White	Other	1.29	<1.3	21903.6	Some college or above	2	0-3	never	2009-2010	mild	no	no	26.13	25-30	3	Q2	9	1.6	3.7	242	2.3125	151.25	5.625	559.625	20.8125	5.8	91.94	315.2	6.43	1.197	4.65	1.78	2.327
50346	1	2	63	80	>60	Male	Non-Hispanic White	Other	5	>3.5	22613.3	Some college or above	6	>6	former	2007-2008	mild	yes	yes	27.53	25-30	7	Q3	5.7	2.1	4.9	175	2.33333	83.3333	2.71429	408.333	13.3	6	94.59	273.6	4.28	0.903	4.55	1.84	2.302
60737	1	2	76	80	>60	Male	Non-Hispanic White	Other	1.11	<1.3	12892.1	Some college or above	4	4	never	2009-2010	former	yes	no	20.25	25	5	Q2	8.5	1.8	5.1	220	2.83333	122.222	4.72222	623.333	24.0833	5.8	116.69	380.7	9.64	0.892	3.8	1.16	2.224
55998	1	1	88	80	>60	Female	Non-Hispanic White	Other	1.75	1.3-3.5	29419.8	Some college or above	5	5	never	2009-2010	mild	yes	no	22.4	25	5	Q2	7.8	1.2	2.8	410	2.33333	341.667	6.5	956.667	18.2	5.8	93.7	226	10.71	0.914	4.32	1.73	2.172
64113	1	1	95	80	>60	Female	Non-Hispanic White	Other	0.96	<1.3	38808.4	Some college or above	7	>6	never	2011-2012	former	yes	yes	30.6	>30	8	Q3	5.2	1.7	3.3	192	1.94118	112.941	3.05882	372.706	10.0941	6.3	63.65	333.1	4.28	2.111	4.5	1.42	2.121
47588	1	2	64	77	>60	Female	Non-Hispanic White	Other	2.88	1.3-3.5	33718.7	Some college or above	7	>6	former	2007-2008	mild	yes	yes	24.89	25	10	Q3	8.4	2.2	4.5	225	2.04545	102.273	3.81818	460.227	17.1818	6	90.17	392.6	7.14	2.043	4.11	1.09	2.095
65050	0	1	99	80	>60	Female	Non-Hispanic White	Other	4.89	>3.5	43332.4	Some college or above	5	5	never	2011-2012	former	yes	Borderline	24.6	25	6	Q2	7	1.8	5.3	252	2.94444	140	3.88889	742	20.6111	5.6	57.46	226	3.21	1.129	3.98	1.42	2.043
90397	1	1	120	60	>60	Female	Non-Hispanic White	Other	4.67	>3.5	166949	Some college or above	4	4	former	2015-2016	mild	yes	yes	34.3	>30	5	Q2	9.1	1.8	3.9	226	2.16667	125.556	5.05556	489.667	19.7167	6.6	48.62	232	6.43	0.948	4.06	1.6	2.017
90986	1	2	123	74	>60	Female	Non-Hispanic White	Other	0.13	<1.3	103575	Some college or above	7	>6	never	2015-2016	mild	yes	Borderline	46.8	>30	7	Q3	8.1	2.1	4.8	204	2.28571	97.1429	3.85714	466.286	18.5143	6	66.3	356.9	6.07	1.66	4.09	1.32	2.017
83244	1	2	112	80	>60	Male	Non-Hispanic White	Other	3.43	1.3-3.5	43474	Some college or above	5	5	former	2013-2014	former	no	yes	20.9	25	5	Q2	11.4	1.6	5.6	173	3.5	108.125	7.125	605.5	39.9	7.1	87.52	279.6	10	0.576	3.57	1.29	2.017
76735	1	1	113	58	<60	Female	Non-Hispanic White	Other	0.61	<1.3	155529	Some college or above	4	4	now	2013-2014	moderate	yes	no	17.3	25	6	Q2	6.4	1.1	4.5	235	4.09091	213.636	5.81818	961.364	26.1818	5.1	56.58	178.4	2.14	0.779	4.27	1.94	1.965
45314	0	2	66	80	>60	Female	Non-Hispanic White	Other	1.65	1.3-3.5	40228.7	Some college or above	6	>6	former	2007-2008	moderate	no	yes	31.84	>30	8	Q3	11.5	0.9	3.7	165	4.11111	183.333	12.7778	678.333	47.2778	6.1	90.17	374.7	3.21	0.869	3.93	1.66	1.888
82441	1	1	105	80	>60	Female	Non-Hispanic White	Other	5	>3.5	59536.7	Some college or above	4	4	never	2013-2014	moderate	yes	Borderline	27.6	25-30	3	Q2	10.8	0.7	3.8	165	5.42857	235.714	15.4286	895.714	58.6286	5.4	68.95	267.7	4.28	0.666	3.7	1.55	1.836
84517	1	1	125	80	>60	Female	Non-Hispanic White	Other	4.77	>3.5	48002.1	Some college or above	4	4	former	2015-2016	never	yes	no	26.6	25-30	4	Q2	8	1.5	2.8	156	1.86667	104	5.33333	291.2	14.9333	5.2	216.58	362.8	12.5	0.655	3.54	1.42	1.81
71111	1	2	100	75	>60	Female	Non-Hispanic White	Other	0.62	<1.3	18623.5	Some college or above	8	>6	never	2011-2012	never	yes	yes	42.9	>30	8	Q3	9.2	2.7	4.9	209	1.81481	77.4074	3.40741	379.296	16.6963	7.3	77.79	446.1	6.78	1.513	3.57	1.09	1.784
78487	1	1	114	80	>60	Female	Non-Hispanic White	Other	3.22	1.3-3.5	33984	Some college or above	6	>6	never	2013-2014	never	yes	no	22.2	25	4	Q2	11.7	1.6	4	211	2.5	131.875	7.3125	527.5	29.25	6.4	71.6	202.2	5.36	1.174	4.58	2.28	1.758
54232	1	1	76	80	>60	Female	Non-Hispanic White	Other	3.32	1.3-3.5	34225.3	Some college or above	4	4	never	2009-2010	moderate	yes	yes	26.88	25-30	4	Q2	8.2	1	3.3	106	3.3	106	8.2	349.8	27.06	5.7	123.76	398.5	7.5	1.05	3.83	1.58	1.758
84089	0	2	131	53	<60	Male	Non-Hispanic White	Other	2.95	1.3-3.5	23398.8	Some college or above	7	>6	now	2015-2016	heavy	yes	Borderline	23.3	25	7	Q3	12.5	1.4	2.9	109	2.07143	77.8571	8.92857	225.786	25.8929	4.8	60.11	321.2	2.5	0.282	3.54	1.68	1.733
84435	1	2	130	80	>60	Female	Non-Hispanic White	Other	2.53	1.3-3.5	64425	Some college or above	4	4	never	2015-2016	never	yes	no	27.6	25-30	4	Q2	8.1	1.7	3.6	233	2.11765	137.059	4.76471	493.412	17.1529	5.8	61	237.9	7.5	0.61	3.57	1.55	1.733
86966	1	1	131	80	>60	Female	Non-Hispanic White	Other	4.25	>3.5	39574.9	Some college or above	5	5	former	2015-2016	mild	yes	yes	31.2	>30	7	Q3	8.9	2.1	8.7	309	4.14286	147.143	4.2381	1280.14	36.8714	8.4	104.31	345	10.71	1.829	4.09	1.58	1.681
46996	1	2	62	77	>60	Female	Non-Hispanic White	Other	1.3	1.3-3.5	26822.3	Some college or above	9	>6	never	2007-2008	never	yes	yes	30.87	>30	7	Q3	10	1.4	3.8	200	2.71429	142.857	7.14286	542.857	27.1429	6.3	83.1	374.7	6.78	1.761	3.9	1.42	1.681
63982	1	1	101	69	>60	Female	Non-Hispanic White	Other	2.31	1.3-3.5	42669.2	Some college or above	5	5	now	2011-2012	former	yes	no	32.7	>30	4	Q2	5.4	3.1	3.4	249	1.09677	80.3226	1.74194	273.097	5.92258	5.3	149.4	243.9	10	2.777	3.8	0.91	1.629
46264	1	1	65	80	>60	Female	Non-Hispanic White	Other	4.95	>3.5	37141.6	Some college or above	6	>6	never	2007-2008	never	yes	yes	31.8	>30	5	Q2	5.1	1.6	7.3	328	4.5625	205	3.1875	1496.5	23.2688	7.2	72.49	440.2	7.85	1.389	3.15	1.01	1.5
99056	0	2	139	80	>60	Female	Non-Hispanic White	Other	1.53	1.3-3.5	15189.3	Some college or above	3	0-3	never	2017-2018	moderate	yes	yes	28.2	25-30	4	Q2	16.4	0.6	2.2	129	3.66667	215	27.3333	473	60.1333	4.9	190.06	731.6	16.07	0.485	4.78	3.15	1.396
53302	1	2	76	51	<60	Male	Non-Hispanic White	Other	3.91	>3.5	101173	Some college or above	7	>6	never	2009-2010	mild	yes	no	37.36	>30	7	Q3	6.9	1.6	3.5	261	2.1875	163.125	4.3125	570.938	15.0938	5.5	80.44	297.4	4.28	3.443	3.9	0.93	1.396
46477	1	1	61	68	>60	Male	Non-Hispanic White	Other	2.32	1.3-3.5	68146.6	Some college or above	5	5	former	2007-2008	mild	yes	yes	38.18	>30	6	Q2	11.4	2.7	4.1	186	1.51852	68.8889	4.22222	282.444	17.3111	6.3	187.41	582.9	11.42	0.565	3.1	1.47	1.371
80719	0	1	109	80	>60	Female	Non-Hispanic White	Other	3.13	1.3-3.5	33490.8	Some college or above	5	5	never	2013-2014	mild	yes	yes	32.8	>30	6	Q2	6.6	1.2	4.1	286	3.41667	238.333	5.5	977.167	22.55	6.2	111.38	469.9	11.42	0.373	3.54	2.04	1.319
90526	1	1	131	80	>60	Male	Non-Hispanic White	Other	2.4	1.3-3.5	34131.2	Some college or above	2	0-3	never	2015-2016	mild	yes	yes	26.4	25-30	1	Q1	6.8	1.7	4.4	163	2.58824	95.8824	4	421.882	17.6	6.4	102.54	380.7	11.42	0.542	3.47	2.04	1.164
52808	1	2	77	80	>60	Male	Non-Hispanic White	Other	1.94	1.3-3.5	22143.8	Some college or above	3	0-3	former	2009-2010	former	yes	yes	26.22	25-30	4	Q2	4.9	1.4	10.6	137	7.57143	97.8571	3.5	1037.29	37.1	6.6	81.33	315.2	7.85	1.389	2.82	1.03	1.138
42640	1	1	60	79	>60	Female	Non-Hispanic White	Other	1.57	1.3-3.5	34984.7	Some college or above	7	>6	never	2007-2008	former	no	no	25.28	25-30	6	Q2	19.7	1.1	1	41	0.909091	37.2727	17.9091	37.2727	17.9091	4.6	72.49	303.3	5	0.711	2.51	1.03	1.138
58860	1	2	83	53	<60	Female	Non-Hispanic White	Other	1.11	<1.3	108209	Some college or above	6	>6	never	2009-2010	mild	yes	Borderline	33.13	>30	6	Q2	6.1	2	3.1	299	1.55	149.5	3.05	463.45	9.455	5.2	100.78	237.9	3.21	1.332	2.77	1.53	0.621
87193	1	2	121	80	>60	Female	Non-Hispanic Black	Other	2.93	1.3-3.5	17676.9	Some college or above	4	4	former	2015-2016	former	yes	Borderline	28.9	25-30	4	Q2	6.8	3.4	3.4	244	1	71.7647	2	244	6.8	5.6	59.23	297.4	4.28	1.027	6.78	1.34	4.965
64298	1	2	99	68	>60	Female	Non-Hispanic Black	Other	4.76	>3.5	11482.2	Some college or above	6	>6	never	2011-2012	former	yes	Borderline	33.5	>30	9	Q3	3.7	3	5.1	328	1.7	109.333	1.23333	557.6	6.29	6.4	66.3	416.4	4.64	1.129	7.09	1.68	4.888
96276	1	1	139	49	<60	Male	Non-Hispanic Black	Other	1.97	1.3-3.5	29891.7	Some college or above	3	0-3	never	2017-2018	mild	yes	yes	38.3	>30	4	Q2	7.4	1.9	4.2	186	2.21053	97.8947	3.89474	411.158	16.3579	10.3	64.53	267.7	5	1.039	5.97	1.19	4.319
43001	1	1	59	57	<60	Female	Non-Hispanic Black	Other	1.17	<1.3	17177.8	Some college or above	4	4	never	2007-2008	never	yes	Borderline	19.91	25	4	Q2	3.8	1.3	11	192	8.46154	147.692	2.92308	1624.62	32.1538	5.9	72.49	279.6	5	0.677	7.14	2.77	4.06
96766	1	1	147	52	<60	Female	Non-Hispanic Black	Other	0.59	<1.3	15215.4	Some college or above	4	4	never	2017-2018	mild	no	no	35.2	>30	4	Q2	5.1	2.2	5.5	339	2.5	154.091	2.31818	847.5	12.75	5.2	71.6	315.2	4.28	0.937	5.48	1.27	3.776
58473	1	2	81	57	<60	Female	Non-Hispanic Black	Other	1.09	<1.3	29433.1	Some college or above	7	>6	never	2009-2010	never	yes	no	25.28	25-30	7	Q3	6.1	2	2.4	233	1.2	116.5	3.05	279.6	7.32	5.6	85.75	410.4	5.71	0.914	6.03	2.04	3.569
57270	1	2	84	73	>60	Female	Non-Hispanic Black	Other	2.49	1.3-3.5	14822.8	Some college or above	4	4	never	2009-2010	never	yes	yes	27.08	25-30	4	Q2	5.2	2	1.5	274	0.75	137	2.6	205.5	3.9	6.3	69.84	321.2	4.28	0.745	5.87	1.97	3.569
43546	1	2	67	72	>60	Female	Non-Hispanic Black	Other	1.47	1.3-3.5	13027.6	Some college or above	5	5	never	2007-2008	mild	yes	Borderline	23.88	25	6	Q2	9.3	2.2	3	419	1.36364	190.455	4.22727	571.364	12.6818	5.4	72.49	392.6	5.36	0.881	5.92	1.94	3.569
60105	1	2	84	58	<60	Female	Non-Hispanic Black	Other	0.66	<1.3	23515.7	Some college or above	3	0-3	never	2009-2010	never	yes	yes	40.23	>30	4	Q2	6.9	4.6	5.1	365	1.1087	79.3478	1.5	404.674	7.65	7.6	68.95	458	3.93	1.163	5.43	1.4	3.491
41693	1	1	74	50	<60	Male	Non-Hispanic Black	Other	5	>3.5	19714.5	Some college or above	7	>6	now	2007-2008	mild	yes	no	35.12	>30	8	Q3	5.6	2.2	3	219	1.36364	99.5455	2.54545	298.636	7.63636	5.6	96.36	398.5	3.93	1.039	4.91	0.98	3.465
101687	1	2	145	75	>60	Female	Non-Hispanic Black	Other	1.06	<1.3	25374.3	Some college or above	9	>6	now	2017-2018	mild	yes	no	25.4	25-30	10	Q3	10.8	1.6	4.2	195	2.625	121.875	6.75	511.875	28.35	5.7	75.14	273.6	3.93	1.264	5.4	1.5	3.336
83027	1	1	114	50	<60	Female	Non-Hispanic Black	Other	3.48	1.3-3.5	26915.9	Some college or above	3	0-3	former	2013-2014	moderate	no	Borderline	27.2	25-30	5	Q2	8.9	2.1	2.7	148	1.28571	70.4762	4.2381	190.286	11.4429	5.6	90.17	291.5	6.07	0.576	6.13	2.59	3.284
67480	1	2	95	62	>60	Female	Non-Hispanic Black	Other	3.85	>3.5	6816.93	Some college or above	5	5	never	2011-2012	former	yes	no	33.1	>30	6	Q2	5.8	1.9	4.5	372	2.36842	195.789	3.05263	881.053	13.7368	5.7	61.88	291.5	3.93	0.858	5.64	1.97	3.284
91293	1	1	125	62	>60	Male	Non-Hispanic Black	Other	0.27	<1.3	12619.2	Some college or above	2	0-3	now	2015-2016	former	yes	yes	27.7	25-30	3	Q2	7.1	2.3	2.6	282	1.13043	122.609	3.08696	318.783	8.02609	5.1	117.57	458	6.07	1.389	4.68	0.8	3.233
97878	1	2	148	49	<60	Female	Non-Hispanic Black	Other	4.07	>3.5	8940.54	Some college or above	2	0-3	never	2017-2018	heavy	yes	yes	30.9	>30	2	Q1	10.9	3	4.2	332	1.4	110.667	3.63333	464.8	15.26	8.2	81.33	291.5	5	0.892	5.66	2.15	3.103
52416	0	1	84	56	<60	Female	Non-Hispanic Black	Other	1.64	1.3-3.5	21842.2	Some college or above	3	0-3	former	2009-2010	former	no	no	32.46	>30	3	Q2	4.3	2.1	2	236	0.952381	112.381	2.04762	224.762	4.09524	5.9	71.6	255.8	3.21	0.835	5.12	1.84	2.896
101021	0	2	145	61	>60	Male	Non-Hispanic Black	Other	2.65	1.3-3.5	11178.1	Some college or above	5	5	former	2017-2018	mild	no	yes	31.1	>30	5	Q2	9.4	2.3	3.3	189	1.43478	82.1739	4.08696	271.174	13.487	6.5	102.54	339	3.57	0.452	4.58	1.47	2.896
53198	1	2	84	53	<60	Female	Non-Hispanic Black	Other	2.43	1.3-3.5	23748.7	Some college or above	4	4	never	2009-2010	never	yes	yes	41.4	>30	4	Q2	9.3	3.8	4.7	245	1.23684	64.4737	2.44737	303.026	11.5026	6.1	70.72	345	3.21	1.231	4.34	0.98	2.793
50450	1	1	68	66	>60	Female	Non-Hispanic Black	Other	2.07	1.3-3.5	11106.1	Some college or above	5	5	never	2007-2008	never	yes	yes	35.3	>30	4	Q2	8.3	1.5	3.9	216	2.6	144	5.53333	561.6	21.58	7.5	72.49	315.2	4.64	1.276	5.17	1.81	2.767
102178	1	1	145	61	>60	Female	Non-Hispanic Black	Other	0.94	<1.3	8738.69	Some college or above	6	>6	never	2017-2018	heavy	yes	yes	34.1	>30	6	Q2	10.6	1.7	1.9	153	1.11765	90	6.23529	171	11.8471	9.3	132.6	458	12.85	1.005	4.99	1.76	2.767
67962	0	2	95	40	<60	Female	Non-Hispanic Black	Other	3.85	>3.5	15892	Some college or above	5	5	never	2011-2012	heavy	no	Borderline	29.2	25-30	7	Q3	6.8	2.7	3.5	228	1.2963	84.4444	2.51852	295.556	8.81481	5.2	59.23	202.2	2.14	0.835	4.68	1.63	2.664
96934	0	1	147	55	<60	Female	Non-Hispanic Black	Other	0.04	<1.3	11925.3	Some college or above	3	0-3	now	2017-2018	moderate	yes	no	15.5	25	4	Q2	11.8	3	1.9	247	0.633333	82.3333	3.93333	156.433	7.47333	4.8	32.71	255.8	1.43	1.106	5.07	1.99	2.56
56224	1	2	87	70	>60	Female	Non-Hispanic Black	Other	0.94	<1.3	15883.4	Some college or above	7	>6	never	2009-2010	never	yes	no	33.76	>30	8	Q3	11.2	2	1.5	232	0.75	116	5.6	174	8.4	5.8	80.44	226	2.5	0.881	4.65	1.73	2.508
45724	1	2	72	73	>60	Male	Non-Hispanic Black	Other	3.38	1.3-3.5	12980.7	Some college or above	4	4	never	2007-2008	never	yes	yes	25.77	25-30	4	Q2	7.7	2.6	4.4	172	1.69231	66.1538	2.96154	291.077	13.0308	8.1	108.73	321.2	6.78	1.298	4.34	1.24	2.508
97783	0	2	146	46	<60	Female	Non-Hispanic Black	Other	2.73	1.3-3.5	15414	Some college or above	5	5	never	2017-2018	moderate	no	no	46.4	>30	4	Q2	9.3	3	4.6	319	1.53333	106.333	3.1	489.133	14.26	5.7	71.6	285.5	2.5	0.452	4.4	1.81	2.379
57332	1	2	81	80	>60	Female	Non-Hispanic Black	Other	1.33	1.3-3.5	15485.1	Some college or above	4	4	former	2009-2010	former	yes	yes	28.63	25-30	3	Q2	5.8	1.4	3.5	159	2.5	113.571	4.14286	397.5	14.5	9.2	103.43	368.8	6.43	0.824	4.27	1.5	2.379
81104	0	2	114	67	>60	Female	Non-Hispanic Black	Other	0.81	<1.3	17210.5	Some college or above	4	4	now	2013-2014	never	no	no	16.8	25	4	Q2	10.6	1.7	2.3	191	1.35294	112.353	6.23529	258.412	14.3412	5.1	51.27	190.3	2.86	0.26	4.68	2.25	2.302
64948	1	2	95	61	>60	Female	Non-Hispanic Black	Other	1.92	1.3-3.5	8679.6	Some college or above	2	0-3	never	2011-2012	former	yes	yes	35.9	>30	2	Q1	6.3	1.4	2.2	267	1.57143	190.714	4.5	419.571	9.9	6.6	76.91	428.3	3.93	0.994	4.24	1.55	2.224
92595	1	1	124	80	>60	Female	Non-Hispanic Black	Other	0.88	<1.3	16018.2	Some college or above	5	5	never	2015-2016	never	yes	no	29.2	25-30	6	Q2	7.5	1.9	2.6	233	1.36842	122.632	3.94737	318.842	10.2632	5.8	105.2	249.8	2.86	0.7	3.78	1.58	1.888
71310	0	2	96	67	>60	Female	Non-Hispanic Black	Other	2.04	1.3-3.5	12409.7	Some college or above	4	4	never	2011-2012	never	yes	yes	41.8	>30	4	Q2	6.6	2.7	4.7	205	1.74074	75.9259	2.44444	356.852	11.4889	6.6	65.42	333.1	5	0.948	3.85	1.53	1.888
91748	0	2	125	80	>60	Male	Non-Hispanic Black	Other	1.33	1.3-3.5	13920.9	Some college or above	3	0-3	never	2015-2016	former	no	no	28.1	25-30	3	Q2	11.5	1.1	4.1	140	3.72727	127.273	10.4545	521.818	42.8636	5.6	61.88	249.8	4.28	0.361	3.7	1.71	1.836
55281	1	1	84	80	>60	Female	Non-Hispanic Black	Other	2.03	1.3-3.5	12842.6	Some college or above	4	4	former	2009-2010	former	yes	no	26.74	25-30	3	Q2	5.9	1.9	3.9	349	2.05263	183.684	3.10526	716.368	12.1105	5.9	87.52	368.8	6.07	0.621	3.83	1.76	1.784
83052	0	2	105	76	>60	Male	Non-Hispanic Black	Other	3.6	>3.5	13351	Some college or above	3	0-3	former	2013-2014	heavy	yes	yes	28.1	25-30	3	Q2	23.3	0.6	2	145	3.33333	241.667	38.8333	483.333	77.6667	4.7	74.26	541.3	4.28	0.429	5.15	3.21	1.733
97708	1	2	135	76	>60	Male	Non-Hispanic Black	Other	3.29	1.3-3.5	9244.18	Some college or above	6	>6	former	2017-2018	mild	no	no	30.7	>30	7	Q3	7.5	1.7	5.5	216	3.23529	127.059	4.41176	698.824	24.2647	5.8	73.37	267.7	4.64	0.395	3.67	1.81	1.681
69815	1	2	96	70	>60	Female	Non-Hispanic Black	Other	2.72	1.3-3.5	15734.3	Some college or above	7	>6	never	2011-2012	former	yes	yes	33.6	>30	7	Q3	8	2.2	4	296	1.81818	134.545	3.63636	538.182	14.5455	6.1	101.66	345	8.57	1.4	3.54	1.47	1.422
100422	1	1	146	66	>60	Male	Non-Hispanic Black	Other	3.07	1.3-3.5	7096.62	Some college or above	2	0-3	now	2017-2018	mild	yes	yes	19.9	25	2	Q1	11.3	1.8	2.6	193	1.44444	107.222	6.27778	278.778	16.3222	6.7	98.12	404.5	4.28	0.598	2.56	1.01	1.267
95152	0	2	147	59	<60	Male	Non-Hispanic Black	Other	0.41	<1.3	20336.4	Some college or above	4	4	never	2017-2018	heavy	yes	no	26.6	25-30	5	Q2	8.8	3	2.4	253	0.8	84.3333	2.93333	202.4	7.04	5.9	92.82	505.6	5.36	0.373	2.77	1.68	0.905
51916	1	3	86	66	>60	Female	Mexican American	Other	0.42	<1.3	5184.2	Some college or above	5	5	never	2009-2010	former	yes	no	31.83	>30	5	Q2	8.9	1.5	5.4	326	3.6	217.333	5.93333	1173.6	32.04	5.9	83.98	327.1	4.64	1.287	6.75	1.16	4.991
64602	1	2	94	59	<60	Female	Mexican American	Other	5	>3.5	22340.6	Some college or above	6	>6	former	2011-2012	mild	no	no	23.3	25	6	Q2	3	1.3	2.9	315	2.23077	242.308	2.30769	702.692	6.69231	5.8	59.23	261.7	2.86	2.71	7.55	1.4	4.913
99763	1	2	141	54	<60	Female	Mexican American	Other	1.7	1.3-3.5	20178.8	Some college or above	8	>6	former	2017-2018	heavy	no	yes	24.1	25	7	Q3	8.6	1.8	2.9	234	1.61111	130	4.77778	377	13.8556	6.2	44.2	261.7	3.93	1.897	5.9	1.29	3.724
92262	1	1	127	80	>60	Female	Mexican American	Other	1.44	1.3-3.5	11310.8	Some college or above	8	>6	never	2015-2016	mild	yes	no	28.5	25-30	6	Q2	4.7	2.3	6.6	194	2.86957	84.3478	2.04348	556.696	13.487	5	158.24	380.7	10.71	0.869	5.22	1.55	3.284
63456	0	1	98	80	>60	Male	Mexican American	Other	5	>3.5	17569.3	Some college or above	6	>6	now	2011-2012	former	no	no	19.6	25	7	Q3	9.3	2	5.6	251	2.8	125.5	4.65	702.8	26.04	6	129.95	327.1	7.5	1.185	4.91	1.09	3.284
83441	1	1	111	62	>60	Male	Mexican American	Other	3.07	1.3-3.5	10360.1	Some college or above	7	>6	never	2013-2014	never	no	no	22.3	25	9	Q3	7.5	1.4	2.9	208	2.07143	148.571	5.35714	430.857	15.5357	5.4	91.05	350.9	4.28	0.903	5.25	1.81	3.026
102889	0	2	140	47	<60	Male	Mexican American	Other	0.21	<1.3	30572.2	Some college or above	6	>6	never	2017-2018	heavy	no	no	31.6	>30	6	Q2	9.1	2	5	198	2.5	99	4.55	495	22.75	5.6	91.05	487.7	6.78	1.152	4.45	1.19	2.741
58539	1	2	88	80	>60	Female	Mexican American	Other	1.85	1.3-3.5	9625.27	Some college or above	3	0-3	never	2009-2010	moderate	yes	Borderline	29.54	25-30	4	Q2	5.3	1.8	6.5	157	3.61111	87.2222	2.94444	566.944	19.1389	5.4	99.89	559.1	6.07	1.073	4.68	1.97	2.224
46334	1	1	71	75	>60	Female	Mexican American	Other	3.23	1.3-3.5	12455.4	Some college or above	3	0-3	never	2007-2008	mild	yes	yes	30.29	>30	5	Q2	7.1	1.8	3.6	180	2	100	3.94444	360	14.2	6.1	72.49	368.8	6.43	3.218	5.2	1.53	2.198
58488	1	1	75	77	>60	Male	Mexican American	Other	1.48	1.3-3.5	15661.8	Some college or above	6	>6	never	2009-2010	never	yes	yes	40.17	>30	5	Q2	12	2.3	5.5	228	2.3913	99.1304	5.21739	545.217	28.6957	6.3	91.94	529.4	8.21	2.156	3.83	0.83	2.017
59739	0	1	88	76	>60	Female	Mexican American	Other	1.75	1.3-3.5	10681.6	Some college or above	4	4	never	2009-2010	never	yes	yes	23.98	25	6	Q2	8.6	2.6	7.3	243	2.80769	93.4615	3.30769	682.269	24.1462	6.9	73.37	386.6	6.07	0.824	3.9	1.73	1.784
97695	1	1	136	52	<60	Female	Other	Other	1.97	1.3-3.5	15956.4	Some college or above	5	5	former	2017-2018	mild	yes	yes	28.7	25-30	5	Q2	8.4	2.1	3.4	362	1.61905	172.381	4	586.095	13.6	5.8	126.41	547.2	13.92	1.581	6.59	1.24	4.629
56164	1	1	86	62	>60	Female	Other	Other	0.92	<1.3	21780.9	Some college or above	6	>6	never	2009-2010	mild	yes	no	43.54	>30	6	Q2	6.9	2.6	6.1	358	2.34615	137.692	2.65385	839.923	16.1885	5.6	61.88	398.5	6.43	1.039	6.47	1.66	4.344
93794	1	2	148	62	>60	Female	Other	Other	4.81	>3.5	13092.3	Some college or above	9	>6	never	2017-2018	mild	yes	no	23.9	25	8	Q3	6.1	1.8	3.5	242	1.94444	134.444	3.38889	470.556	11.8611	5.9	72.49	350.9	6.07	1.242	6.15	1.71	3.879
75004	1	1	117	52	<60	Female	Other	Other	3.09	1.3-3.5	13793.9	Some college or above	4	4	never	2013-2014	never	no	no	19.6	25	3	Q2	4.9	1.8	3.3	199	1.83333	110.556	2.72222	364.833	8.98333	5.5	56.58	285.5	2.86	0.847	5.53	2.04	3.103
66240	1	1	92	47	<60	Male	Other	Other	3.69	>3.5	18423.3	Some college or above	4	4	never	2011-2012	mild	no	no	25.8	25-30	6	Q2	6.7	2.6	2.1	238	0.807692	91.5385	2.57692	192.231	5.41154	5.4	95.47	339	5.36	1.592	4.89	1.45	2.715
91065	1	1	124	52	<60	Female	Other	Other	1.95	1.3-3.5	16111.5	Some college or above	4	4	never	2015-2016	never	yes	yes	36.8	>30	5	Q2	7.1	3.3	6	322	1.81818	97.5758	2.15152	585.455	12.9091	8	69.84	380.7	5	2.134	7.76	1.03	5.741
68143	1	2	93	80	>60	Female	Other	Other	1.41	1.3-3.5	17874.5	Some college or above	6	>6	never	2011-2012	never	yes	no	29.7	25-30	7	Q3	9.2	1.8	3.2	193	1.77778	107.222	5.11111	343.111	16.3556	6.3	77.79	350.9	5.36	1.66	6.1	1.4	3.957
46190	1	1	72	56	<60	Female	Other	Other	1.05	<1.3	14209.7	Some college or above	7	>6	former	2007-2008	mild	no	Borderline	27.47	25-30	9	Q3	6.9	1.8	3.8	420	2.11111	233.333	3.83333	886.667	14.5667	5.8	63.65	190.3	3.93	1.106	5.97	1.76	3.698
66241	1	2	90	50	<60	Female	Other	Other	1.19	<1.3	19145.4	Some college or above	5	5	never	2011-2012	moderate	yes	Borderline	29.6	25-30	7	Q3	6.9	1.7	4.1	200	2.41176	117.647	4.05882	482.353	16.6412	5.9	55.69	273.6	4.28	1.739	5.61	1.27	3.543
54041	1	2	82	52	<60	Male	Other	Other	4.16	>3.5	15686	Some college or above	4	4	former	2009-2010	former	no	no	29.69	25-30	4	Q2	8.5	2.3	3.1	116	1.34783	50.4348	3.69565	156.348	11.4565	6	97.24	291.5	5.36	0.903	4.99	1.14	3.439
93607	1	1	124	50	<60	Male	Other	Other	5	>3.5	25399.2	Some college or above	4	4	never	2015-2016	mild	yes	yes	33.6	>30	3	Q2	7.8	1.5	5.8	224	3.86667	149.333	5.2	866.133	30.16	7.1	74.26	350.9	5.36	2.664	5.17	0.85	3.103
82957	0	1	108	38	<60	Female	Other	Other	0.92	<1.3	38741.9	Some college or above	2	0-3	former	2013-2014	former	no	no	24.9	25	3	Q2	11.5	2.8	4.3	292	1.53571	104.286	4.10714	448.429	17.6607	5.2	51.27	220.1	4.28	0.734	4.6	1.68	2.586
94428	1	2	146	60	>60	Male	Other	Other	2.07	1.3-3.5	12551.8	Some college or above	5	5	never	2017-2018	mild	yes	yes	42	>30	4	Q2	6	3.9	6.4	215	1.64103	55.1282	1.53846	352.821	9.84615	12.8	90.17	303.3	7.5	1.908	4.55	1.16	2.508
88054	0	1	121	62	>60	Male	Other	Other	4.04	>3.5	8256.68	Some college or above	5	5	former	2015-2016	mild	yes	no	27.8	25-30	5	Q2	10.7	1.2	2.4	177	2	147.5	8.91667	354	21.4	5.8	62.76	327.1	5.36	1.039	3.83	1.09	2.276
92134	0	1	122	29	<60	Male	Other	Other	0.68	<1.3	40656.4	Some college or above	6	>6	never	2015-2016	heavy	no	no	23.1	25	6	Q2	8.2	2.5	3.7	260	1.48	104	3.28	384.8	12.136	5.4	76.91	297.4	3.21	1.603	4.58	1.89	1.965
52480	0	1	78	39	<60	Female	Other	Other	1.74	1.3-3.5	18712.4	Some college or above	5	5	never	2009-2010	mild	no	no	30.08	>30	6	Q2	7.7	2.1	4.4	188	2.09524	89.5238	3.66667	393.905	16.1333	5.2	44.2	119	2.5	0.395	3.49	1.37	1.94
74124	0	1	106	28	<60	Female	Other	Other	1.29	<1.3	38917.4	Some college or above	8	>6	never	2013-2014	moderate	no	no	23	25	10	Q3	5.6	1.9	2.4	243	1.26316	127.895	2.94737	306.947	7.07368	5.2	65.42	202.2	2.5	1.253	4.09	1.81	1.707
61877	1	2	78	40	<60	Female	Other	Other	0.08	<1.3	21853.7	Some college or above	6	>6	now	2009-2010	mild	no	yes	35.04	>30	5	Q2	6.9	2.9	3.5	246	1.2069	84.8276	2.37931	296.897	8.32759	5.2	70.72	261.7	3.57	1.964	3.49	1.03	1.552
87427	1	2	130	22	<60	Female	Other	Other	0.74	<1.3	25379.3	Some college or above	6	>6	never	2015-2016	heavy	yes	no	33.6	>30	5	Q2	8	3.4	5.6	275	1.64706	80.8824	2.35294	452.941	13.1765	5.5	46.85	214.1	2.86	0.768	3.03	1.14	1.526
74341	1	1	115	60	>60	Male	Other	Other	5	>3.5	13236.1	Some college or above	6	>6	never	2013-2014	mild	yes	yes	23.1	25	7	Q3	5.4	2.2	3.6	197	1.63636	89.5455	2.45455	322.364	8.83636	6.9	82.21	321.2	5.36	0.824	3	1.29	1.319
91753	1	2	123	48	<60	Female	Non-Hispanic White	Other	0.72	<1.3	36938.8	Some college or above	4	4	now	2015-2016	heavy	no	no	21	25	5	Q2	8.3	3.6	4.3	192	1.19444	53.3333	2.30556	229.333	9.91389	5.2	75.14	273.6	5.71	2.066	7.32	1.32	5.043
98088	1	1	135	33	<60	Male	Non-Hispanic White	Other	5	>3.5	102800	Some college or above	5	5	never	2017-2018	mild	yes	no	30.1	>30	5	Q2	7.3	2.3	3	215	1.30435	93.4783	3.17391	280.435	9.52174	5.1	83.1	303.3	4.64	1.084	6.62	1.24	4.888
98082	1	1	135	46	<60	Female	Non-Hispanic White	Other	0.44	<1.3	37858.5	Some college or above	4	4	never	2017-2018	heavy	no	yes	34.9	>30	4	Q2	5.5	2.5	4.1	164	1.64	65.6	2.2	268.96	9.02	10.9	54.81	226	2.5	2.314	6.28	0.85	4.37
41964	1	1	69	42	<60	Male	Non-Hispanic White	Other	1.96	1.3-3.5	36842	Some college or above	4	4	former	2007-2008	mild	no	no	36.47	>30	3	Q2	8.1	1.8	4	157	2.22222	87.2222	4.5	348.889	18	5.1	63.65	327.1	2.5	1.829	5.92	0.88	4.215
98161	1	1	135	43	<60	Female	Non-Hispanic White	Other	1.08	<1.3	107123	Some college or above	6	>6	now	2017-2018	heavy	no	no	35.5	>30	5	Q2	7.8	2.9	4.6	237	1.58621	81.7241	2.68966	375.931	12.3724	5.2	59.23	226	6.07	1.016	6.21	1.58	4.163
74566	1	1	110	55	<60	Female	Non-Hispanic White	Other	0.96	<1.3	28339	Some college or above	6	>6	now	2013-2014	former	yes	Borderline	40	>30	6	Q2	7.3	2.7	4.8	263	1.77778	97.4074	2.7037	467.556	12.9778	5.7	100.78	446.1	3.93	3.737	7.01	1.16	4.138
102428	1	2	141	41	<60	Male	Non-Hispanic White	Other	2.13	1.3-3.5	29498.4	Some college or above	3	0-3	former	2017-2018	heavy	no	yes	46.1	>30	4	Q2	7.5	2.2	4.9	233	2.22727	105.909	3.40909	518.955	16.7045	7.2	75.14	339	6.78	1.682	5.72	0.96	3.982
81816	1	2	112	51	<60	Female	Non-Hispanic White	Other	1.24	<1.3	35169.5	Some college or above	5	5	now	2013-2014	moderate	no	no	27.3	25-30	7	Q3	7.6	2.3	3.8	289	1.65217	125.652	3.30435	477.478	12.5565	5.4	75.14	214.1	5	1.163	6.1	1.68	3.879
88859	1	1	125	50	<60	Male	Non-Hispanic White	Other	1.27	<1.3	97890.7	Some college or above	5	5	never	2015-2016	heavy	yes	yes	33.2	>30	5	Q2	8.6	1.7	4.8	169	2.82353	99.4118	5.05882	477.176	24.2824	8.9	94.59	452	8.21	2.89	6.85	1.76	3.776
66362	1	1	92	55	<60	Female	Non-Hispanic White	Other	1.05	<1.3	36468	Some college or above	3	0-3	never	2011-2012	mild	yes	no	24.5	25	4	Q2	6.6	1.8	2.6	301	1.44444	167.222	3.66667	434.778	9.53333	5.7	50.39	214.1	5	1.298	5.79	1.55	3.646
99866	1	1	136	61	>60	Male	Non-Hispanic White	Other	2.24	1.3-3.5	23179.7	Some college or above	6	>6	former	2017-2018	mild	yes	Borderline	47	>30	6	Q2	9.3	1.5	6.5	273	4.33333	182	6.2	1183	40.3	5.5	72.49	273.6	5.36	1.603	5.59	1.29	3.569
51356	1	2	61	52	<60	Male	Non-Hispanic White	Other	3.37	1.3-3.5	83611.8	Some college or above	3	0-3	never	2007-2008	heavy	no	no	32.04	>30	4	Q2	5.8	1.7	2.6	205	1.52941	120.588	3.41176	313.529	8.87059	5.2	76.91	475.8	3.57	1.931	5.59	1.14	3.569
56031	1	2	88	45	<60	Female	Non-Hispanic White	Other	1.04	<1.3	16554.8	Some college or above	4	4	now	2009-2010	heavy	yes	no	49.55	>30	4	Q2	10	3.7	8	194	2.16216	52.4324	2.7027	419.459	21.6216	5.9	75.14	315.2	6.07	2.1	5.35	0.93	3.465
71084	1	3	92	55	<60	Male	Non-Hispanic White	Other	1.03	<1.3	23717.2	Some college or above	5	5	now	2011-2012	mild	yes	Borderline	27.5	25-30	4	Q2	7.9	2.5	7.5	237	3	94.8	3.16	711	23.7	5.4	75.14	321.2	3.57	1.502	5.28	1.37	3.207
84747	1	2	132	66	>60	Female	Non-Hispanic White	Other	1.43	1.3-3.5	40579	Some college or above	6	>6	former	2015-2016	mild	yes	no	24.5	25	6	Q2	7.6	2.3	4.5	356	1.95652	154.783	3.30435	696.522	14.8696	5.6	99.01	297.4	9.28	1.242	5.12	1.58	2.974
43271	1	1	61	53	<60	Female	Non-Hispanic White	Other	0.69	<1.3	31665.1	Some college or above	4	4	former	2007-2008	heavy	yes	no	46.09	>30	4	Q2	5.7	2.1	5.5	261	2.61905	124.286	2.71429	683.571	14.9286	5.4	90.17	446.1	5.36	0.779	4.42	1.14	2.922
70046	1	2	95	55	<60	Male	Non-Hispanic White	Other	1.16	<1.3	19517.8	Some college or above	6	>6	never	2011-2012	former	yes	Borderline	22.4	25	7	Q3	4.1	1.1	7.9	174	7.18182	158.182	3.72727	1249.64	29.4455	5.2	64.53	362.8	3.57	1.976	5.07	1.34	2.819
54383	0	1	86	27	<60	Female	Non-Hispanic White	Other	1.65	1.3-3.5	27063.1	Some college or above	5	5	never	2009-2010	moderate	no	no	21.18	25	4	Q2	6.6	2.1	2.9	275	1.38095	130.952	3.14286	379.762	9.11429	5	70.72	279.6	3.93	0.858	4.58	1.45	2.741
68377	1	1	93	74	>60	Male	Non-Hispanic White	Other	0.93	<1.3	8877.41	Some college or above	3	0-3	now	2011-2012	mild	no	yes	23.6	25	4	Q2	9.6	2.4	5	248	2.08333	103.333	4	516.667	20	6.9	99.89	350.9	8.93	1.49	4.5	1.11	2.715
93371	1	2	127	73	>60	Female	Non-Hispanic White	Other	1.19	<1.3	54884.1	Some college or above	4	4	never	2015-2016	moderate	no	yes	33.2	>30	5	Q2	7.9	2	5.2	247	2.6	123.5	3.95	642.2	20.54	5.1	56.58	404.5	4.64	1.095	4.42	1.24	2.689
97741	0	1	143	36	<60	Female	Non-Hispanic White	Other	1.91	1.3-3.5	67499.9	Some college or above	6	>6	now	2017-2018	moderate	no	no	22.8	25	6	Q2	7.6	1.2	4.2	221	3.5	184.167	6.33333	773.5	26.6	5.3	59.23	160.6	2.86	0.316	4.34	1.63	2.56
56426	0	2	83	36	<60	Female	Non-Hispanic White	Other	2.71	1.3-3.5	60104.2	Some college or above	4	4	now	2009-2010	heavy	no	no	27.52	25-30	5	Q2	7.5	1.5	4.4	233	2.93333	155.333	5	683.467	22	5.4	68.07	190.3	2.86	0.621	4.32	1.53	2.508
53155	1	3	86	23	<60	Female	Non-Hispanic White	Other	5	>3.5	48686.1	Some college or above	3	0-3	now	2009-2010	heavy	no	no	22.07	25	3	Q2	7.2	2.2	2.8	239	1.27273	108.636	3.27273	304.182	9.16364	4.9	73.37	255.8	4.28	2.608	5.43	1.76	2.483
91527	1	1	121	41	<60	Female	Non-Hispanic White	Other	1	<1.3	29578.2	Some college or above	6	>6	now	2015-2016	moderate	no	no	25.6	25-30	5	Q2	8.6	1.6	3.2	209	2	130.625	5.375	418	17.2	5	63.65	297.4	5.36	0.7	4.01	1.27	2.431
100001	1	2	140	39	<60	Male	Non-Hispanic White	Other	0.49	<1.3	152100	Some college or above	6	>6	now	2017-2018	heavy	yes	no	30.9	>30	6	Q2	10.1	2.2	5.5	266	2.5	120.909	4.59091	665	25.25	5.4	102.54	475.8	5	2.529	4.84	1.24	2.431
94074	1	2	142	29	<60	Male	Non-Hispanic White	Other	5	>3.5	169951	Some college or above	4	4	never	2017-2018	mild	no	no	20.6	25	5	Q2	9.6	1.2	2.2	219	1.83333	182.5	8	401.5	17.6	5.2	79.56	303.3	4.64	0.96	3.78	1.01	2.327
44893	1	1	61	44	<60	Female	Non-Hispanic White	Other	0.27	<1.3	31733.1	Some college or above	3	0-3	former	2007-2008	heavy	yes	Borderline	33.11	>30	3	Q2	7.4	1.7	4.5	442	2.64706	260	4.35294	1170	19.5882	5.2	54.81	255.8	2.86	3.376	5.07	1.22	2.302
84593	1	1	122	40	<60	Male	Non-Hispanic White	Other	3.11	1.3-3.5	51658	Some college or above	3	0-3	former	2015-2016	mild	no	no	24.1	25	4	Q2	7.1	2.4	4.2	286	1.75	119.167	2.95833	500.5	12.425	5.2	83.1	327.1	4.64	1.761	4.19	1.16	2.224
97362	0	2	141	22	<60	Male	Non-Hispanic White	Other	1.69	1.3-3.5	74273.6	Some college or above	3	0-3	never	2017-2018	mild	no	no	24.5	25	4	Q2	9.6	1.1	2.8	193	2.54545	175.455	8.72727	491.273	24.4364	5.3	97.24	350.9	6.43	0.294	3.8	1.47	2.198
71706	0	2	98	30	<60	Female	Non-Hispanic White	Other	0.34	<1.3	34604.1	Some college or above	2	0-3	never	2011-2012	heavy	no	no	23.9	25	2	Q1	7.9	1.6	3.9	162	2.4375	101.25	4.9375	394.875	19.2563	5.2	68.07	237.9	1.43	1.14	4.53	1.89	2.121
76006	0	2	105	32	<60	Female	Non-Hispanic White	Other	0.77	<1.3	18953	Some college or above	4	4	now	2013-2014	heavy	no	no	28.2	25-30	5	Q2	8.8	2.1	5.8	175	2.7619	83.3333	4.19048	483.333	24.3048	5	55.69	249.8	4.64	0.756	3.75	1.47	1.94
77407	0	2	115	44	<60	Female	Non-Hispanic White	Other	1.02	<1.3	22088.5	Some college or above	5	5	now	2013-2014	heavy	no	no	24.7	25	5	Q2	8.3	2.2	6.5	141	2.95455	64.0909	3.77273	416.591	24.5227	5.4	64.53	232	3.21	0.96	4.91	2.59	1.888
92283	1	1	121	68	>60	Male	Non-Hispanic White	Other	0.92	<1.3	40645.9	Some college or above	4	4	now	2015-2016	moderate	yes	Borderline	25.1	25-30	5	Q2	10	1.3	8.4	288	6.46154	221.538	7.69231	1860.92	64.6154	4.8	76.91	285.5	7.14	0.485	3.65	1.73	1.681
65564	1	3	90	36	<60	Female	Non-Hispanic Black	Other	0.37	<1.3	19597.8	Some college or above	5	5	never	2011-2012	mild	yes	no	44.7	>30	5	Q2	7.5	3	2.3	332	0.766667	110.667	2.5	254.533	5.75	5.4	66.3	333.1	2.14	1.727	6.88	1.16	4.913
95203	1	1	144	54	<60	Male	Non-Hispanic Black	Other	1.59	1.3-3.5	15166.6	Some college or above	6	>6	former	2017-2018	moderate	yes	Borderline	25.4	25-30	7	Q3	8.4	1.2	6.3	229	5.25	190.833	7	1202.25	44.1	5.3	106.08	333.1	3.57	1.152	6.75	1.55	4.681
43893	1	1	68	45	<60	Female	Non-Hispanic Black	Other	1.69	1.3-3.5	24122.1	Some college or above	4	4	never	2007-2008	former	yes	yes	39.41	>30	5	Q2	3.5	2.6	4.8	339	1.84615	130.385	1.34615	625.846	6.46154	9.1	470.29	255.8	8.57	1.919	6.23	1.03	4.319
71321	1	1	92	54	<60	Female	Non-Hispanic Black	Other	4.96	>3.5	24036.9	Some college or above	7	>6	never	2011-2012	former	yes	no	34.5	>30	6	Q2	8	2.4	5.8	277	2.41667	115.417	3.33333	669.417	19.3333	6.1	59.23	315.2	3.21	1.332	6.23	1.32	4.293
80199	1	1	111	61	>60	Female	Non-Hispanic Black	Other	4.35	>3.5	27932.1	Some college or above	1	0-3	never	2013-2014	mild	yes	no	29.6	25-30	3	Q2	10	1.5	2.5	312	1.66667	208	6.66667	520	16.6667	5	76.91	362.8	4.28	0.745	6.28	1.81	4.138
61509	1	1	82	26	<60	Male	Non-Hispanic Black	Other	5	>3.5	29610.1	Some college or above	2	0-3	former	2009-2010	moderate	no	no	32.62	>30	2	Q1	2.5	2.4	6.9	274	2.875	114.167	1.04167	787.75	7.1875	5.4	84.86	374.7	2.86	1.106	5.43	0.83	4.086
75451	1	2	108	56	<60	Male	Non-Hispanic Black	Other	5	>3.5	34015.2	Some college or above	5	5	never	2013-2014	mild	yes	yes	25.9	25-30	5	Q2	11.8	2.1	3.1	222	1.47619	105.714	5.61905	327.714	17.419	6.4	102.54	374.7	2.86	0.926	5.53	1.14	3.982
70627	1	1	99	52	<60	Female	Non-Hispanic Black	Other	4.05	>3.5	15606.4	Some college or above	3	0-3	never	2011-2012	never	no	Borderline	24.3	25	6	Q2	9.4	1	3.5	428	3.5	428	9.4	1498	32.9	6	68.95	249.8	3.57	1.264	6.26	1.86	3.827
88231	1	1	132	62	>60	Female	Non-Hispanic Black	Other	1.83	1.3-3.5	24183.5	Some college or above	8	>6	never	2015-2016	mild	yes	no	19.7	25	7	Q3	8.8	2.6	3.2	202	1.23077	77.6923	3.38462	248.615	10.8308	5.3	89.28	226	5	0.723	5.66	1.53	3.801
84195	1	2	126	45	<60	Male	Non-Hispanic Black	Other	1.85	1.3-3.5	20474.3	Some college or above	5	5	never	2015-2016	former	no	Borderline	31.6	>30	5	Q2	9	2.5	3.7	156	1.48	62.4	3.6	230.88	13.32	6	101.66	440.2	4.64	0.644	5.56	1.47	3.801
84217	1	2	131	59	<60	Female	Non-Hispanic Black	Other	2.88	1.3-3.5	25274.2	Some college or above	4	4	former	2015-2016	moderate	yes	Borderline	37.5	>30	4	Q2	4.6	1.8	2.9	215	1.61111	119.444	2.55556	346.389	7.41111	4.9	69.84	261.7	4.64	0.531	5.3	1.34	3.724
95029	1	2	140	43	<60	Female	Non-Hispanic Black	Other	1.44	1.3-3.5	18373.4	Some college or above	5	5	never	2017-2018	moderate	yes	no	32.9	>30	5	Q2	6	6	15.3	482	2.55	80.3333	1	1229.1	15.3	5.4	61	208.2	3.57	1.14	5.53	1.34	3.672
60894	1	2	84	37	<60	Female	Non-Hispanic Black	Other	1.2	<1.3	28232.5	Some college or above	4	4	never	2009-2010	mild	no	no	46.29	>30	5	Q2	5.9	3.6	3.3	412	0.916667	114.444	1.63889	377.667	5.40833	6.1	78.68	392.6	5	0.926	5.02	0.93	3.672
69619	1	1	96	41	<60	Female	Non-Hispanic Black	Other	1.21	<1.3	18884.3	Some college or above	6	>6	now	2011-2012	moderate	no	no	29.3	25-30	6	Q2	5.5	2	3.2	293	1.6	146.5	2.75	468.8	8.8	5.5	68.07	291.5	4.64	1.4	5.35	1.24	3.465
78522	1	2	114	51	<60	Female	Non-Hispanic Black	Other	0.75	<1.3	20853.6	Some college or above	3	0-3	former	2013-2014	never	yes	yes	29.4	25-30	3	Q2	9.3	1.9	3.6	253	1.89474	133.158	4.89474	479.368	17.6211	6.2	83.1	327.1	6.43	1.298	5.92	1.91	3.414
46198	1	2	65	37	<60	Male	Non-Hispanic Black	Other	3.3	1.3-3.5	33289.1	Some college or above	3	0-3	never	2007-2008	heavy	no	no	28.99	25-30	3	Q2	9	2.1	3	246	1.42857	117.143	4.28571	351.429	12.8571	6.2	125.53	475.8	2.86	0.644	4.97	1.29	3.388
92748	1	2	133	41	<60	Female	Non-Hispanic Black	Other	1.19	<1.3	16914.3	Some college or above	4	4	never	2015-2016	moderate	yes	no	26.6	25-30	5	Q2	8.8	2.3	2.1	186	0.913043	80.8696	3.82609	169.826	8.03478	5.7	56.58	220.1	3.57	0.723	5.51	1.84	3.336
96008	1	1	147	52	<60	Male	Non-Hispanic Black	Other	5	>3.5	20344.5	Some college or above	1	0-3	former	2017-2018	mild	no	no	29.5	25-30	2	Q1	8.7	2.1	2.7	185	1.28571	88.0952	4.14286	237.857	11.1857	5.8	106.08	327.1	5.71	0.429	5.25	1.73	3.31
74072	0	2	111	63	>60	Male	Non-Hispanic Black	Other	1.29	<1.3	17372	Some college or above	6	>6	former	2013-2014	mild	no	no	24.3	25	6	Q2	14.3	0.9	4	123	4.44444	136.667	15.8889	546.667	63.5556	5.6	89.28	398.5	2.5	1.039	4.97	1.29	3.207
63188	1	1	100	60	>60	Female	Non-Hispanic Black	Other	1.17	<1.3	13353.1	Some college or above	2	0-3	never	2011-2012	heavy	yes	yes	54.2	>30	3	Q2	9.6	1.7	4.9	193	2.88235	113.529	5.64706	556.294	27.6706	6	85.75	475.8	8.57	1.219	4.81	1.34	2.896
95474	0	1	147	34	<60	Female	Non-Hispanic Black	Other	0.62	<1.3	13334.4	Some college or above	5	5	never	2017-2018	moderate	no	no	40.5	>30	4	Q2	6.9	2.9	6.6	357	2.27586	123.103	2.37931	812.483	15.7034	5.7	61	178.4	2.86	0.565	4.37	1.29	2.819
101115	0	1	144	36	<60	Female	Non-Hispanic Black	Other	0.49	<1.3	29477.7	Some college or above	5	5	never	2017-2018	mild	no	no	38.1	>30	5	Q2	6.9	3.1	3.5	198	1.12903	63.871	2.22581	223.548	7.79032	5.8	58.34	190.3	3.21	0.44	4.09	1.34	2.534
98412	0	1	143	67	>60	Female	Non-Hispanic Black	Other	2.46	1.3-3.5	11510.8	Some college or above	6	>6	never	2017-2018	never	yes	yes	34.3	>30	6	Q2	7.6	2.7	4.1	254	1.51852	94.0741	2.81481	385.704	11.5407	6.1	68.95	327.1	3.21	1.027	4.91	2.02	2.431
96622	1	2	142	40	<60	Female	Non-Hispanic Black	Other	1.69	1.3-3.5	30765.9	Some college or above	5	5	never	2017-2018	moderate	no	Borderline	47.1	>30	5	Q2	4.7	3.1	7.1	335	2.29032	108.065	1.51613	767.258	10.7645	5.9	67.18	327.1	2.86	0.768	4.06	1.27	2.431
65431	1	2	100	73	>60	Male	Non-Hispanic Black	Other	1.47	1.3-3.5	8664.37	Some college or above	2	0-3	former	2011-2012	mild	yes	Borderline	25.4	25-30	2	Q1	3.9	1.2	4.8	181	4	150.833	3.25	724	15.6	6	112.27	297.4	6.43	0.858	4.63	1.89	2.353
44338	0	1	73	32	<60	Female	Non-Hispanic Black	Other	0.87	<1.3	24648	Some college or above	4	4	now	2007-2008	heavy	no	no	24.26	25	4	Q2	4.9	2	6.1	328	3.05	164	2.45	1000.4	14.945	4.9	63.65	267.7	4.64	0.7	4.24	1.66	2.276
62941	1	2	90	55	<60	Female	Non-Hispanic Black	Other	1.16	<1.3	13352.6	Some college or above	5	5	now	2011-2012	heavy	yes	no	20.3	25	5	Q2	9.2	1.9	3.3	361	1.73684	190	4.84211	627	15.9789	5.2	66.3	327.1	2.86	0.519	5.48	3.08	2.172
51438	0	1	72	32	<60	Male	Non-Hispanic Black	Other	1.27	<1.3	21216.3	Some college or above	4	4	never	2007-2008	former	no	no	24.32	25	5	Q2	13.3	2.1	2.8	372	1.33333	177.143	6.33333	496	17.7333	5.7	81.33	327.1	5	0.497	3.93	1.53	2.172
45653	0	1	68	46	<60	Female	Non-Hispanic Black	Other	0.82	<1.3	28439.5	Some college or above	4	4	never	2007-2008	never	yes	yes	33.57	>30	4	Q2	10.4	1.1	2	297	1.81818	270	9.45455	540	18.9091	9.1	72.49	220.1	2.5	1.31	4.73	2.02	2.121
61033	1	1	85	47	<60	Female	Non-Hispanic Black	Other	1.64	1.3-3.5	27109.2	Some college or above	4	4	never	2009-2010	moderate	yes	yes	32.95	>30	4	Q2	4.7	2.3	2.8	154	1.21739	66.9565	2.04348	187.478	5.72174	6.2	57.46	315.2	2.14	1.321	3.67	1.01	2.069
68569	1	1	92	56	<60	Female	Non-Hispanic Black	Other	0.18	<1.3	20728	Some college or above	4	4	never	2011-2012	former	yes	yes	37.6	>30	3	Q2	2.3	3.1	7.1	212	2.29032	68.3871	0.741935	485.548	5.26774	7.4	75.14	356.9	8.93	4.189	5.09	1.16	2.017
94557	1	1	145	35	<60	Female	Non-Hispanic Black	Other	1.71	1.3-3.5	15877.8	Some college or above	2	0-3	never	2017-2018	heavy	yes	no	34.7	>30	3	Q2	5.6	3.3	3	230	0.909091	69.697	1.69697	209.091	5.09091	5.5	70.72	279.6	3.21	0.384	3.39	1.24	1.965
98707	1	2	148	63	>60	Female	Non-Hispanic Black	Other	4.25	>3.5	14716.9	Some college or above	5	5	now	2017-2018	moderate	no	no	25.9	25-30	5	Q2	8.9	1.9	1.9	254	1	133.684	4.68421	254	8.9	5.9	65.42	273.6	2.86	0.768	3.8	1.63	1.81
95812	0	1	144	63	>60	Female	Non-Hispanic Black	Other	1.35	1.3-3.5	14462.5	Some college or above	5	5	never	2017-2018	never	no	no	24.3	25	5	Q2	7.3	2.1	1.4	175	0.666667	83.3333	3.47619	116.667	4.86667	5.9	79.56	178.4	5.71	0.485	3.67	1.66	1.784
49208	0	1	61	41	<60	Female	Non-Hispanic Black	Other	1.61	1.3-3.5	28307	Some college or above	4	4	now	2007-2008	moderate	no	no	32.76	>30	3	Q2	6.2	2.7	10.1	361	3.74074	133.704	2.2963	1350.41	23.1926	5.5	81.33	178.4	4.28	0.768	4.42	2.38	1.681
52307	0	2	86	51	<60	Male	Non-Hispanic Black	Other	1.36	1.3-3.5	18761.4	Some college or above	3	0-3	former	2009-2010	mild	no	no	25.27	25-30	5	Q2	7.8	1.8	3.2	185	1.77778	102.778	4.33333	328.889	13.8667	5.5	99.01	214.1	2.86	1.106	3.57	1.42	1.629
69715	0	1	99	43	<60	Female	Non-Hispanic Black	Other	0.41	<1.3	16258.7	Some college or above	5	5	never	2011-2012	mild	yes	no	28	25-30	5	Q2	9.4	1.2	1.5	331	1.25	275.833	7.83333	413.75	11.75	5.5	42.43	226	3.21	0.44	3.15	1.47	1.474
100554	1	2	145	65	>60	Male	Non-Hispanic Black	Other	4.05	>3.5	5580.41	Some college or above	4	4	never	2017-2018	mild	yes	yes	37.8	>30	4	Q2	12.1	1.5	1.8	210	1.2	140	8.06667	252	14.52	9.2	98.12	523.4	8.21	0.35	2.95	1.4	1.396
76687	1	2	106	79	>60	Male	Non-Hispanic Black	Other	2.1	1.3-3.5	13167	Some college or above	2	0-3	former	2013-2014	former	yes	yes	24	25	4	Q2	8.8	1.3	4.7	192	3.61538	147.692	6.76923	694.154	31.8154	5.3	617.92	273.6	12.14	0.587	2.3	1.19	0.853
95881	1	2	137	64	>60	Female	Mexican American	Other	3.29	1.3-3.5	24381.3	Some college or above	7	>6	former	2017-2018	moderate	yes	no	25.1	25-30	7	Q3	7.6	2.4	2.4	292	1	121.667	3.16667	292	7.6	5.1	72.49	196.3	3.21	0.756	7.65	2.17	5.146
44250	1	2	74	33	<60	Female	Mexican American	Other	3.13	1.3-3.5	16982.1	Some college or above	5	5	never	2007-2008	moderate	no	Borderline	30.19	>30	4	Q2	5	2.4	9.4	481	3.91667	200.417	2.08333	1883.92	19.5833	6.1	45.97	261.7	3.93	0.948	6.34	1.32	4.577
50201	1	1	70	54	<60	Female	Mexican American	Other	1.14	<1.3	9784.26	Some college or above	6	>6	former	2007-2008	mild	yes	Borderline	32.04	>30	5	Q2	10.6	1.8	2.6	233	1.44444	129.444	5.88889	336.556	15.3111	5.5	45.97	345	4.64	1.197	6.78	1.73	4.5
43233	1	2	65	40	<60	Male	Mexican American	Other	4.29	>3.5	31153.8	Some college or above	5	5	now	2007-2008	heavy	no	Borderline	28.34	25-30	4	Q2	3.8	2.9	11.1	234	3.82759	80.6897	1.31034	895.655	14.5448	6.4	78.68	339	3.57	1.095	5.38	0.88	4.008
45674	1	2	71	46	<60	Female	Mexican American	Other	1.88	1.3-3.5	19767	Some college or above	4	4	never	2007-2008	heavy	no	no	30.62	>30	5	Q2	7.2	1.3	4.7	299	3.61538	230	5.53846	1081	26.0308	5.3	52.16	237.9	3.57	1.264	5.25	1.5	3.181
99028	1	2	143	42	<60	Female	Mexican American	Other	1.22	<1.3	32457.6	Some college or above	7	>6	now	2017-2018	mild	no	no	35.1	>30	7	Q3	4.9	5.3	5.7	278	1.07547	52.4528	0.924528	298.981	5.26981	5.4	89.28	279.6	3.93	0.802	5.17	1.66	3.155
84128	0	1	128	46	<60	Female	Mexican American	Other	0.59	<1.3	23249	Some college or above	5	5	former	2015-2016	mild	yes	no	29.4	25-30	6	Q2	9.8	1.8	3.6	522	2	290	5.44444	1044	19.6	5.9	50.39	202.2	4.28	0.576	3.75	1.58	1.914
60111	1	1	81	60	>60	Male	Mexican American	Other	2.77	1.3-3.5	9590.46	Some college or above	5	5	never	2009-2010	former	yes	no	27.98	25-30	5	Q2	0.8	2.9	83.1	991	28.6552	341.724	0.275862	28397.3	22.9241	5.8	125.53	648.3	8.93	1.818	2.95	0.54	1.577
61873	1	2	86	57	<60	Female	Mexican American	Other	0.6	<1.3	11609	Some college or above	9	>6	former	2009-2010	former	yes	yes	34.98	>30	8	Q3	6.6	1.8	4.3	332	2.38889	184.444	3.66667	793.111	15.7667	6.6	42.43	315.2	5.36	1.073	3.23	1.4	1.345
47309	1	1	74	64	>60	Female	Mexican American	Other	0	<1.3	5685.29	Some college or above	4	4	former	2007-2008	never	no	yes	32.58	>30	4	Q2	8	2	2.8	140	1.4	70	4	196	11.2	5.7	62.76	279.6	4.28	0.971	3.36	1.84	1.086
86483	1	1	133	22	<60	Male	Other	Never Married/Living with Partner	4.03	>3.5	16119.5	Some college or above	3	0-3	never	2015-2016	heavy	no	no	24.3	25	3	Q2	5.3	2.5	4.1	218	1.64	87.2	2.12	357.52	8.692	5.8	83.1	481.8	4.64	1.05	6.72	1.34	4.888
120460	1	2	168	20	<60	Male	Other	Never Married/Living with Partner	0.48	<1.3	5257.09	Some college or above	4	4	never	2019-2020	heavy	no	no	28.6	25-30	6	Q2	9.1	2.3	5	267	2.17391	116.087	3.95652	580.435	19.7826	5.6	64.53	392.6	3.93	1.694	6.54	1.16	4.603
110347	1	2	168	32	<60	Male	Other	Never Married/Living with Partner	4.16	>3.5	12003.4	Some college or above	4	4	never	2019-2020	moderate	no	no	30.3	>30	4	Q2	5.6	2	4.3	210	2.15	105	2.8	451.5	12.04	5.5	79.56	368.8	6.07	0.96	5.77	1.19	4.138
100817	1	1	138	60	>60	Female	Other	Never Married/Living with Partner	2.8	1.3-3.5	10377.1	Some college or above	5	5	never	2017-2018	heavy	no	no	28.2	25-30	5	Q2	10.4	1.7	3.3	255	1.94118	150	6.11765	495	20.1882	5.3	64.53	285.5	3.57	0.937	6.31	1.86	4.008
117058	1	2	169	60	>60	Female	Other	Never Married/Living with Partner	2.8	1.3-3.5	4141.11	Some college or above	4	4	never	2019-2020	heavy	no	no	28.2	25-30	4	Q2	10.4	1.7	3.3	255	1.94118	150	6.11765	495	20.1882	5.3	64.53	285.5	3.57	0.937	6.31	1.86	4.008
46100	1	1	71	35	<60	Male	Other	Never Married/Living with Partner	5	>3.5	92250.6	Some college or above	5	5	never	2007-2008	mild	no	no	34.74	>30	7	Q3	10.2	1.9	3.8	229	2	120.526	5.36842	458	20.4	5.3	99.01	434.2	5.36	1.513	5.77	1.09	3.982
101064	1	1	137	28	<60	Male	Other	Never Married/Living with Partner	1.85	1.3-3.5	17301.5	Some college or above	3	0-3	now	2017-2018	heavy	no	no	33.3	>30	5	Q2	7.4	2.6	3.3	252	1.26923	96.9231	2.84615	319.846	9.39231	5.4	104.31	463.9	5	3.218	6.31	0.85	3.982
123664	1	1	162	28	<60	Male	Other	Never Married/Living with Partner	1.85	1.3-3.5	16419.3	Some college or above	3	0-3	now	2019-2020	heavy	no	no	33.3	>30	5	Q2	7.4	2.6	3.3	252	1.26923	96.9231	2.84615	319.846	9.39231	5.4	104.31	463.9	5	3.218	6.31	0.85	3.982
53746	1	2	85	38	<60	Female	Other	Never Married/Living with Partner	4.65	>3.5	62691.6	Some college or above	4	4	never	2009-2010	never	yes	yes	40.69	>30	5	Q2	5.9	2.2	4.5	333	2.04545	151.364	2.68182	681.136	12.0682	11.4	46.85	243.9	3.21	1.773	5.69	0.96	3.931
59877	1	1	79	22	<60	Female	Other	Never Married/Living with Partner	0.92	<1.3	25273.6	Some college or above	7	>6	never	2009-2010	heavy	no	no	23.2	25	7	Q3	7.7	1.3	3.9	218	3	167.692	5.92308	654	23.1	4.7	80.44	249.8	2.86	1.377	6.44	2.02	3.801
64831	1	2	94	24	<60	Male	Other	Never Married/Living with Partner	2.2	1.3-3.5	11105.6	Some college or above	7	>6	now	2011-2012	heavy	no	no	26.8	25-30	7	Q3	7	1.8	4.8	203	2.66667	112.778	3.88889	541.333	18.6667	5	82.21	291.5	7.85	0.813	5.69	1.6	3.724
101695	1	2	136	45	<60	Female	Other	Never Married/Living with Partner	0.79	<1.3	10675.7	Some college or above	7	>6	now	2017-2018	heavy	yes	no	42.4	>30	8	Q3	6.9	2.1	3.9	188	1.85714	89.5238	3.28571	349.143	12.8143	5.5	52.16	214.1	3.57	1.061	5.53	1.32	3.724
115064	1	2	161	45	<60	Female	Other	Never Married/Living with Partner	0.79	<1.3	13369.2	Some college or above	7	>6	now	2019-2020	heavy	yes	no	42.4	>30	8	Q3	6.9	2.1	3.9	188	1.85714	89.5238	3.28571	349.143	12.8143	5.5	52.16	214.1	3.57	1.061	5.53	1.32	3.724
88965	1	1	121	22	<60	Male	Other	Never Married/Living with Partner	3.92	>3.5	19646.7	Some college or above	4	4	never	2015-2016	never	no	no	17.1	25	4	Q2	9.2	2	2.6	195	1.3	97.5	4.6	253.5	11.96	5.5	65.42	309.3	4.64	0.553	5.25	1.29	3.698
110289	1	1	159	36	<60	Male	Other	Never Married/Living with Partner	2.52	1.3-3.5	44685.5	Some college or above	6	>6	former	2019-2020	mild	yes	no	34.8	>30	5	Q2	7.5	1.7	4.4	213	2.58824	125.294	4.41176	551.294	19.4118	5.2	87.52	392.6	4.64	1.366	5.38	1.06	3.698
65781	1	1	93	41	<60	Female	Other	Never Married/Living with Partner	1.15	<1.3	15171.4	Some college or above	5	5	never	2011-2012	never	yes	yes	27.5	25-30	5	Q2	7.2	2.7	5.7	372	2.11111	137.778	2.66667	785.333	15.2	7.5	75.14	410.4	4.28	1.806	5.53	1.01	3.698
78203	1	1	115	44	<60	Female	Other	Never Married/Living with Partner	1.84	1.3-3.5	32410.6	Some college or above	5	5	never	2013-2014	never	yes	no	47.1	>30	4	Q2	6.5	3	5.9	245	1.96667	81.6667	2.16667	481.833	12.7833	5.8	61	267.7	1.07	0.655	5.25	1.32	3.62
121041	1	2	168	42	<60	Male	Other	Never Married/Living with Partner	2.28	1.3-3.5	4276.22	Some college or above	5	5	never	2019-2020	mild	yes	yes	47.9	>30	4	Q2	11.5	1.5	3.3	179	2.2	119.333	7.66667	393.8	25.3	7.2	65.42	410.4	3.57	0.96	5.15	1.11	3.595
81740	1	1	106	21	<60	Male	Other	Never Married/Living with Partner	1.23	<1.3	34195.6	Some college or above	4	4	never	2013-2014	never	yes	Borderline	36.5	>30	4	Q2	5.8	2.9	4.8	239	1.65517	82.4138	2	395.586	9.6	5.6	88.4	577	5.71	1.061	5.33	1.32	3.517
92476	1	1	129	27	<60	Male	Other	Never Married/Living with Partner	3.22	1.3-3.5	20344.9	Some college or above	3	0-3	never	2015-2016	never	no	no	27.1	25-30	3	Q2	11	2	4.6	270	2.3	135	5.5	621	25.3	5.1	67.18	416.4	3.93	1.152	5.3	1.4	3.388
65726	1	2	101	23	<60	Male	Other	Never Married/Living with Partner	1.1	<1.3	16091.4	Some college or above	6	>6	never	2011-2012	mild	no	no	22	25	6	Q2	8.8	2.2	3.6	250	1.63636	113.636	4	409.091	14.4	5.4	79.56	285.5	2.5	1.626	5.64	1.53	3.362
48345	0	2	72	23	<60	Male	Other	Never Married/Living with Partner	2.4	1.3-3.5	100945	Some college or above	4	4	former	2007-2008	never	no	no	20.49	25	4	Q2	9.1	2.7	4.4	246	1.62963	91.1111	3.37037	400.889	14.8296	5.5	69.84	267.7	5.36	0.937	5.12	1.34	3.336
65262	1	1	93	35	<60	Male	Other	Never Married/Living with Partner	2.38	1.3-3.5	21839.8	Some college or above	3	0-3	never	2011-2012	mild	no	no	22.8	25	4	Q2	8.8	2.3	2.6	237	1.13043	103.043	3.82609	267.913	9.94783	5	61	404.5	4.28	1.829	5.28	1.19	3.258
66393	1	1	92	43	<60	Female	Other	Never Married/Living with Partner	2.06	1.3-3.5	21052.4	Some college or above	3	0-3	former	2011-2012	moderate	yes	no	24	25	5	Q2	8.3	1.6	1.7	298	1.0625	186.25	5.1875	316.625	8.81875	5.5	53.92	226	4.28	0.689	5.17	1.68	3.181
65436	1	2	101	28	<60	Male	Other	Never Married/Living with Partner	1.1	<1.3	16091.4	Some college or above	7	>6	never	2011-2012	mild	no	no	31.2	>30	8	Q3	8.9	1.6	2.8	218	1.75	136.25	5.5625	381.5	15.575	5	86.63	315.2	2.86	1.039	4.65	1.01	3.181
71365	1	2	92	22	<60	Male	Other	Never Married/Living with Partner	1.38	1.3-3.5	22385.5	Some college or above	6	>6	never	2011-2012	heavy	no	no	29.7	25-30	7	Q3	11.5	1.9	3	226	1.57895	118.947	6.05263	356.842	18.1579	4.8	80.44	321.2	3.57	1.14	4.37	0.7	3.155
50865	0	2	68	23	<60	Male	Other	Never Married/Living with Partner	2.73	1.3-3.5	24655.4	Some college or above	5	5	never	2007-2008	heavy	yes	no	22.54	25	6	Q2	4.7	1.8	5.6	533	3.11111	296.111	2.61111	1658.22	14.6222	4.8	68.07	321.2	2.5	1.208	4.89	1.24	3.103
77132	0	2	115	25	<60	Male	Other	Never Married/Living with Partner	3.33	1.3-3.5	31872.3	Some college or above	4	4	never	2013-2014	mild	no	no	23.2	25	3	Q2	6.4	2.8	2.4	131	0.857143	46.7857	2.28571	112.286	5.48571	5.4	92.82	339	5	0.485	4.29	1.03	3.026
70399	0	1	94	24	<60	Male	Other	Never Married/Living with Partner	0.9	<1.3	15757.2	Some college or above	2	0-3	now	2011-2012	mild	no	no	24.3	25	2	Q1	4.2	1.9	5.3	214	2.78947	112.632	2.21053	596.947	11.7158	5	79.56	327.1	3.57	0.723	4.6	1.27	3
71064	1	1	103	26	<60	Female	Other	Never Married/Living with Partner	0.65	<1.3	11243.9	Some college or above	3	0-3	now	2011-2012	heavy	no	Borderline	44.5	>30	3	Q2	1.8	1.7	7.6	320	4.47059	188.235	1.05882	1430.59	8.04706	5.6	61.88	434.2	2.86	1.264	4.78	1.22	3
113486	1	1	161	27	<60	Female	Other	Never Married/Living with Partner	2.94	1.3-3.5	12417.2	Some college or above	5	5	now	2019-2020	heavy	yes	Borderline	31	>30	4	Q2	6.8	2.8	4.9	273	1.75	97.5	2.42857	477.75	11.9	5.9	45.97	446.1	3.57	2.066	4.89	0.96	2.974
97231	1	1	136	27	<60	Female	Other	Never Married/Living with Partner	2.94	1.3-3.5	22620.9	Some college or above	5	5	now	2017-2018	heavy	no	Borderline	31	>30	4	Q2	6.8	2.8	4.9	273	1.75	97.5	2.42857	477.75	11.9	5.9	45.97	446.1	3.57	2.066	4.89	0.96	2.974
91525	1	1	133	29	<60	Female	Other	Never Married/Living with Partner	4.03	>3.5	19386.7	Some college or above	4	4	never	2015-2016	mild	no	no	20.6	25	4	Q2	9.4	1.5	4.4	297	2.93333	198	6.26667	871.2	27.5733	5	69.84	279.6	5.36	0.497	5.2	2.02	2.948
122771	1	2	152	25	<60	Male	Other	Never Married/Living with Partner	1.42	1.3-3.5	15567.7	Some college or above	6	>6	never	2019-2020	never	yes	no	23.2	25	5	Q2	6.3	4.3	4.5	246	1.04651	57.2093	1.46512	257.442	6.59302	5.2	86.63	321.2	5	2.574	5.09	0.98	2.922
85599	1	1	132	21	<60	Female	Other	Never Married/Living with Partner	0.85	<1.3	121486	Some college or above	5	5	never	2015-2016	heavy	no	Borderline	21.9	25	5	Q2	8.2	2.9	2.5	332	0.862069	114.483	2.82759	286.207	7.06897	5.8	68.07	291.5	4.28	0.982	5.33	1.99	2.896
63984	0	3	91	24	<60	Male	Other	Never Married/Living with Partner	2.04	1.3-3.5	34470.4	Some college or above	3	0-3	never	2011-2012	heavy	no	no	24	25	3	Q2	8.3	1.7	4.8	204	2.82353	120	4.88235	576	23.4353	5.2	88.4	398.5	3.21	1.027	4.71	1.34	2.896
96839	1	2	141	22	<60	Female	Other	Never Married/Living with Partner	5	>3.5	63000.6	Some college or above	5	5	former	2017-2018	heavy	no	Borderline	44.9	>30	5	Q2	7.8	2.4	7.7	319	3.20833	132.917	3.25	1023.46	25.025	5.6	65.42	315.2	2.86	0.79	4.16	0.91	2.896
120894	1	2	164	22	<60	Female	Other	Never Married/Living with Partner	5	>3.5	32577.3	Some college or above	5	5	former	2019-2020	heavy	no	Borderline	44.9	>30	5	Q2	7.8	2.4	7.7	319	3.20833	132.917	3.25	1023.46	25.025	5.6	65.42	315.2	2.86	0.79	4.16	0.91	2.896
93811	0	1	136	24	<60	Male	Other	Never Married/Living with Partner	2.94	1.3-3.5	24977.8	Some college or above	3	0-3	now	2017-2018	moderate	no	no	29.5	25-30	3	Q2	7.9	2.5	6.6	310	2.64	124	3.16	818.4	20.856	5.3	74.26	440.2	3.93	1.14	4.5	1.11	2.87
118238	0	1	161	24	<60	Male	Other	Never Married/Living with Partner	2.94	1.3-3.5	13893	Some college or above	3	0-3	now	2019-2020	moderate	no	no	29.5	25-30	3	Q2	7.9	2.5	6.6	310	2.64	124	3.16	818.4	20.856	5.3	74.26	440.2	3.93	1.14	4.5	1.11	2.87
87324	1	1	121	21	<60	Male	Other	Never Married/Living with Partner	3.92	>3.5	19646.7	Some college or above	6	>6	never	2015-2016	heavy	no	no	26.3	25-30	6	Q2	8.6	1.4	2.8	193	2	137.857	6.14286	386	17.2	5.3	68.07	315.2	3.21	1.208	4.4	0.98	2.87
93815	1	2	145	32	<60	Female	Other	Never Married/Living with Partner	1.12	<1.3	10948.2	Some college or above	4	4	never	2017-2018	mild	no	no	28	25-30	6	Q2	5.8	2.2	5.4	264	2.45455	120	2.63636	648	14.2364	5.4	70.72	243.9	4.28	3.105	5.04	0.83	2.793
120553	1	1	163	32	<60	Female	Other	Never Married/Living with Partner	1.12	<1.3	6833.82	Some college or above	4	4	never	2019-2020	mild	no	no	28	25-30	6	Q2	5.8	2.2	5.4	264	2.45455	120	2.63636	648	14.2364	5.4	70.72	243.9	4.28	3.105	5.04	0.83	2.793
91742	0	1	119	23	<60	Male	Other	Never Married/Living with Partner	2.1	1.3-3.5	21117.6	Some college or above	4	4	never	2015-2016	mild	no	no	17.9	25	4	Q2	8.6	1.8	1.9	172	1.05556	95.5556	4.77778	181.556	9.07778	5.4	96.36	333.1	2.5	0.756	4.89	1.84	2.715
81015	0	2	106	20	<60	Female	Other	Never Married/Living with Partner	0.21	<1.3	22564.8	Some college or above	6	>6	never	2013-2014	mild	no	no	22.1	25	5	Q2	4.2	2.4	7.2	250	3	104.167	1.75	750	12.6	5.1	61.88	309.3	2.5	0.655	4.4	1.37	2.715
109571	0	1	171	28	<60	Female	Other	Never Married/Living with Partner	0.66	<1.3	6098.61	Some college or above	4	4	now	2019-2020	heavy	no	no	35.6	>30	6	Q2	5.7	1.8	4.3	256	2.38889	142.222	3.16667	611.556	13.6167	5.5	56.58	380.7	3.21	0.666	4.47	1.5	2.664
80854	0	2	115	27	<60	Female	Other	Never Married/Living with Partner	3.33	1.3-3.5	38615.4	Some college or above	4	4	never	2013-2014	mild	no	Borderline	23.4	25	5	Q2	7	3	3.6	289	1.2	96.3333	2.33333	346.8	8.4	5.3	53.04	273.6	2.86	0.429	5.12	2.3	2.612
118276	1	1	171	31	<60	Female	Other	Never Married/Living with Partner	2.28	1.3-3.5	13437.3	Some college or above	2	0-3	never	2019-2020	never	no	no	31.8	>30	3	Q2	5.8	2.5	5.1	315	2.04	126	2.32	642.6	11.832	5.4	58.34	267.7	2.86	1.31	4.19	1.03	2.56
118550	1	2	149	24	<60	Male	Other	Never Married/Living with Partner	0.58	<1.3	16638.2	Some college or above	4	4	former	2019-2020	heavy	no	no	36.2	>30	5	Q2	10.1	1.3	2.2	189	1.69231	145.385	7.76923	319.846	17.0923	5.3	114.04	428.3	4.28	0.994	4.01	0.98	2.56
71634	0	2	103	21	<60	Female	Other	Never Married/Living with Partner	1.2	<1.3	37875.2	Some college or above	3	0-3	now	2011-2012	moderate	no	no	21.6	25	4	Q2	5.9	3.1	4.1	212	1.32258	68.3871	1.90323	280.387	7.80323	4.9	69.84	232	3.21	0.621	4.22	1.4	2.534
64345	0	2	92	21	<60	Male	Other	Never Married/Living with Partner	0.18	<1.3	22385.5	Some college or above	6	>6	never	2011-2012	heavy	no	no	20.6	25	6	Q2	7.8	2.8	3.2	273	1.14286	97.5	2.78571	312	8.91429	4.6	89.28	315.2	5.36	0.914	4.22	1.29	2.508
113946	1	2	162	22	<60	Female	Other	Never Married/Living with Partner	2.55	1.3-3.5	22968.1	Some college or above	4	4	never	2019-2020	heavy	yes	Borderline	29.1	25-30	5	Q2	7	3.4	6.9	297	2.02941	87.3529	2.05882	602.735	14.2059	5.9	52.16	416.4	3.93	4.358	5.33	0.83	2.508
100026	1	2	137	22	<60	Female	Other	Never Married/Living with Partner	2.55	1.3-3.5	20720.1	Some college or above	3	0-3	never	2017-2018	heavy	yes	Borderline	29.1	25-30	4	Q2	7	3.4	6.9	297	2.02941	87.3529	2.05882	602.735	14.2059	5.9	52.16	416.4	3.93	4.358	5.33	0.83	2.508
97787	0	1	145	52	<60	Male	Other	Never Married/Living with Partner	1.99	1.3-3.5	20562.3	Some college or above	5	5	former	2017-2018	mild	no	no	23.4	25	7	Q3	8.6	1.5	6.1	279	4.06667	186	5.73333	1134.6	34.9733	5.9	80.44	202.2	4.64	0.881	4.47	1.58	2.483
117370	0	2	163	52	<60	Male	Other	Never Married/Living with Partner	1.99	1.3-3.5	7159.49	Some college or above	5	5	former	2019-2020	mild	no	no	23.4	25	7	Q3	8.6	1.5	6.1	279	4.06667	186	5.73333	1134.6	34.9733	5.9	80.44	202.2	4.64	0.881	4.47	1.58	2.483
114712	1	2	152	39	<60	Female	Other	Never Married/Living with Partner	1.72	1.3-3.5	49547.1	Some college or above	5	5	former	2019-2020	heavy	no	yes	65.1	>30	5	Q2	5.9	2.3	5	247	2.17391	107.391	2.56522	536.957	12.8261	11.8	38.9	398.5	4.28	1.411	4.03	0.91	2.483
61015	0	2	86	22	<60	Female	Other	Never Married/Living with Partner	5	>3.5	68924.7	Some college or above	3	0-3	never	2009-2010	never	no	no	22.81	25	3	Q2	6.9	1.3	2.2	232	1.69231	178.462	5.30769	392.615	11.6769	4.5	60.11	279.6	5.71	0.621	4.37	1.63	2.457
74977	1	2	107	20	<60	Female	Other	Never Married/Living with Partner	4.61	>3.5	38581.8	Some college or above	7	>6	never	2013-2014	never	no	no	17.3	25	7	Q3	5.2	2	3.7	347	1.85	173.5	2.6	641.95	9.62	5.2	60.11	291.5	2.86	1.129	4.14	1.16	2.457
101252	0	2	144	33	<60	Female	Other	Never Married/Living with Partner	0.82	<1.3	15067.4	Some college or above	3	0-3	never	2017-2018	never	no	no	40	>30	3	Q2	8.1	2.7	2.2	319	0.814815	118.148	3	259.926	6.6	5.3	55.69	249.8	4.28	0.858	4.14	1.34	2.405
114062	0	1	170	33	<60	Female	Other	Never Married/Living with Partner	0.82	<1.3	5943.87	Some college or above	3	0-3	never	2019-2020	never	no	no	40	>30	3	Q2	8.1	2.7	2.2	319	0.814815	118.148	3	259.926	6.6	5.3	55.69	249.8	4.28	0.858	4.14	1.34	2.405
66179	0	1	92	23	<60	Female	Other	Never Married/Living with Partner	0.33	<1.3	17660.3	Some college or above	4	4	never	2011-2012	heavy	no	no	17.8	25	6	Q2	8.4	2.3	3.9	323	1.69565	140.435	3.65217	547.696	14.2435	4.9	55.69	249.8	2.14	0.723	4.53	1.81	2.379
77618	0	1	115	25	<60	Female	Other	Never Married/Living with Partner	0.9	<1.3	27055.6	Some college or above	6	>6	now	2013-2014	mild	no	no	21.2	25	7	Q3	8.5	2.3	2.6	170	1.13043	73.913	3.69565	192.174	9.6087	5.1	71.6	267.7	3.21	0.847	4.32	1.55	2.379
49904	0	1	73	20	<60	Male	Other	Never Married/Living with Partner	0.29	<1.3	39262.7	Some college or above	7	>6	never	2007-2008	never	no	no	22.58	25	7	Q3	9.6	3	3.2	445	1.06667	148.333	3.2	474.667	10.24	5.1	72.49	345	3.93	1.569	4.27	1.19	2.353
115346	1	1	168	39	<60	Female	Other	Never Married/Living with Partner	1.22	<1.3	11628.2	Some college or above	2	0-3	never	2019-2020	heavy	yes	no	30.7	>30	2	Q1	9.2	2.1	3.2	297	1.52381	141.429	4.38095	452.571	14.019	5.4	62.76	273.6	2.5	1.513	3.85	0.8	2.353
65988	0	2	92	20	<60	Male	Other	Never Married/Living with Partner	0.23	<1.3	22385.5	Some college or above	5	5	never	2011-2012	moderate	no	no	19.4	25	6	Q2	12.9	1.7	2.4	265	1.41176	155.882	7.58824	374.118	18.2118	5	68.95	327.1	4.28	0.745	4.29	1.63	2.327
67613	1	1	96	21	<60	Female	Other	Never Married/Living with Partner	1.83	1.3-3.5	12617.5	Some college or above	3	0-3	never	2011-2012	never	no	no	29	25-30	4	Q2	5.5	2.2	6.2	286	2.81818	130	2.5	806	15.5	5.2	53.04	321.2	2.14	2.066	4.32	1.03	2.327
70281	0	1	100	30	<60	Female	Other	Never Married/Living with Partner	3.13	1.3-3.5	20053.7	Some college or above	5	5	never	2011-2012	moderate	no	Borderline	25.1	25-30	6	Q2	6.3	1.5	5.7	295	3.8	196.667	4.2	1121	23.94	5.3	66.3	297.4	2.86	1.106	4.84	2.02	2.302
112948	0	1	159	30	<60	Male	Other	Never Married/Living with Partner	4.69	>3.5	31016.3	Some college or above	6	>6	never	2019-2020	heavy	no	no	26	25-30	5	Q2	12.4	1.6	4.9	223	3.0625	139.375	7.75	682.938	37.975	5.1	88.4	368.8	5.36	0.644	3.9	1.32	2.302
60594	0	1	86	20	<60	Male	Other	Never Married/Living with Partner	2.73	1.3-3.5	92886.6	Some college or above	4	4	former	2009-2010	former	no	no	18.4	25	5	Q2	6	2.6	3.6	137	1.38462	52.6923	2.30769	189.692	8.30769	5.5	71.6	226	2.86	1.547	4.42	1.45	2.276
58120	0	1	79	23	<60	Female	Other	Never Married/Living with Partner	1.72	1.3-3.5	27781.9	Some college or above	2	0-3	never	2009-2010	never	no	no	17.56	25	3	Q2	6.7	1.5	3.6	260	2.4	173.333	4.46667	624	16.08	5.3	54.81	220.1	4.64	0.474	4.22	1.81	2.198
63056	0	2	101	21	<60	Male	Other	Never Married/Living with Partner	1.1	<1.3	16091.4	Some college or above	9	>6	never	2011-2012	never	no	no	18.9	25	8	Q3	5.6	2.8	3.5	206	1.25	73.5714	2	257.5	7	5.8	73.37	237.9	4.28	0.7	3.96	1.45	2.198
87529	0	1	122	21	<60	Male	Other	Never Married/Living with Partner	2.97	1.3-3.5	24121.7	Some college or above	4	4	never	2015-2016	mild	no	no	23.7	25	5	Q2	7.5	1.6	3.6	255	2.25	159.375	4.6875	573.75	16.875	5	75.14	469.9	2.86	1.298	3.88	1.09	2.198
65672	0	2	101	22	<60	Female	Other	Never Married/Living with Partner	0.92	<1.3	33292.2	Some college or above	4	4	never	2011-2012	mild	no	no	23.5	25	4	Q2	7	2.6	2.8	329	1.07692	126.538	2.69231	354.308	7.53846	5.4	65.42	267.7	2.5	0.723	3.93	1.47	2.121
92044	0	2	120	21	<60	Male	Other	Never Married/Living with Partner	2.6	1.3-3.5	21261.1	Some college or above	4	4	never	2015-2016	mild	no	no	21.7	25	5	Q2	16.9	1.2	1.5	152	1.25	126.667	14.0833	190	21.125	5.5	91.05	327.1	5	0.508	3.49	1.14	2.121
47229	0	1	71	23	<60	Female	Other	Never Married/Living with Partner	2.06	1.3-3.5	36813.3	Some college or above	5	5	never	2007-2008	heavy	no	no	22.71	25	5	Q2	9.3	3.4	2.9	297	0.852941	87.3529	2.73529	253.324	7.93235	5.1	63.65	303.3	1.79	0.576	3.98	1.63	2.095
113576	0	1	154	43	<60	Male	Other	Never Married/Living with Partner	4.07	>3.5	19457.8	Some college or above	6	>6	now	2019-2020	mild	yes	Borderline	25.7	25-30	5	Q2	5.8	2.2	3.8	210	1.72727	95.4545	2.63636	362.727	10.0182	5.2	87.52	398.5	5	0.768	3.85	1.4	2.095
94190	0	1	148	43	<60	Male	Other	Never Married/Living with Partner	4.07	>3.5	28042.8	Some college or above	5	5	now	2017-2018	mild	no	Borderline	25.7	25-30	4	Q2	5.8	2.2	3.8	210	1.72727	95.4545	2.63636	362.727	10.0182	5.2	87.52	398.5	5	0.768	3.85	1.4	2.095
68236	0	1	94	41	<60	Female	Other	Never Married/Living with Partner	1.26	<1.3	26621.5	Some college or above	6	>6	never	2011-2012	former	yes	no	47.2	>30	6	Q2	6.7	1.8	6.7	389	3.72222	216.111	3.72222	1447.94	24.9389	5.5	55.69	321.2	3.57	1.174	4.14	1.53	2.069
99125	0	2	138	20	<60	Female	Other	Never Married/Living with Partner	5	>3.5	29820.4	Some college or above	6	>6	never	2017-2018	heavy	no	no	22.1	25	5	Q2	10.1	2.5	3.4	307	1.36	122.8	4.04	417.52	13.736	4.9	63.65	345	3.21	0.802	3.9	1.5	2.043
110004	0	1	169	20	<60	Female	Other	Never Married/Living with Partner	5	>3.5	45151.2	Some college or above	6	>6	never	2019-2020	heavy	no	no	22.1	25	5	Q2	10.1	2.5	3.4	307	1.36	122.8	4.04	417.52	13.736	4.9	63.65	345	3.21	0.802	3.9	1.5	2.043
80862	0	2	104	21	<60	Male	Other	Never Married/Living with Partner	4.19	>3.5	21668.8	Some college or above	5	5	never	2013-2014	mild	yes	no	23.5	25	7	Q3	7.6	1.7	2.1	266	1.23529	156.471	4.47059	328.588	9.38824	5	74.26	386.6	6.78	0.327	3.49	1.29	2.043
101609	0	1	143	22	<60	Male	Other	Never Married/Living with Partner	5	>3.5	23455.4	Some college or above	3	0-3	never	2017-2018	mild	no	no	21.3	25	3	Q2	8.3	2.1	2.6	229	1.2381	109.048	3.95238	283.524	10.2762	5.4	80.44	422.3	5.36	0.463	3.93	1.71	2.017
111351	0	1	166	22	<60	Male	Other	Never Married/Living with Partner	5	>3.5	29675.5	Some college or above	3	0-3	never	2019-2020	mild	no	no	21.3	25	3	Q2	8.3	2.1	2.6	229	1.2381	109.048	3.95238	283.524	10.2762	5.4	80.44	422.3	5.36	0.463	3.93	1.71	2.017
62370	0	1	90	21	<60	Male	Other	Never Married/Living with Partner	3.7	>3.5	14262.3	Some college or above	3	0-3	never	2011-2012	never	no	no	18.3	25	3	Q2	8.6	2.2	1.8	166	0.818182	75.4545	3.90909	135.818	7.03636	5.5	73.37	243.9	4.28	0.926	3.78	1.34	2.017
74226	1	1	107	20	<60	Female	Other	Never Married/Living with Partner	0	<1.3	34747.8	Some college or above	9	>6	now	2013-2014	heavy	no	no	18.1	25	8	Q3	5.1	2.2	3.9	242	1.77273	110	2.31818	429	9.04091	5.4	69.84	249.8	3.21	1.694	4.65	1.89	1.991
62787	0	1	96	21	<60	Female	Other	Never Married/Living with Partner	5	>3.5	12800.2	Some college or above	5	5	never	2011-2012	never	no	no	22.5	25	8	Q3	7	3	2.4	217	0.8	72.3333	2.33333	173.6	5.6	5.5	63.65	226	2.5	0.553	3.65	1.4	1.991
70202	1	1	95	22	<60	Male	Other	Never Married/Living with Partner	0.73	<1.3	10266.9	Some college or above	4	4	now	2011-2012	heavy	no	Borderline	27	25-30	4	Q2	7.5	2.3	2.7	228	1.17391	99.1304	3.26087	267.652	8.80435	4.9	60.11	493.7	3.93	4.313	4.89	0.93	1.991
61210	0	2	87	22	<60	Female	Other	Never Married/Living with Partner	2.18	1.3-3.5	75228.7	Some college or above	5	5	never	2009-2010	mild	no	no	20.66	25	6	Q2	7.6	1.7	3.1	181	1.82353	106.471	4.47059	330.059	13.8588	5.5	64.53	202.2	3.57	0.734	4.22	1.94	1.94
79972	0	1	112	34	<60	Female	Other	Never Married/Living with Partner	0.88	<1.3	18457.3	Some college or above	2	0-3	now	2013-2014	heavy	no	no	29.4	25-30	4	Q2	7.7	2	3.7	339	1.85	169.5	3.85	627.15	14.245	4.7	63.65	297.4	3.57	1.558	4.27	1.6	1.94
76609	0	2	117	21	<60	Female	Other	Never Married/Living with Partner	0.5	<1.3	20535.4	Some college or above	6	>6	never	2013-2014	never	no	no	19.5	25	6	Q2	8.1	3.2	4	419	1.25	130.938	2.53125	523.75	10.125	5.1	53.92	202.2	2.86	0.395	3.72	1.66	1.888
121213	1	2	151	24	<60	Female	Other	Never Married/Living with Partner	1.8	1.3-3.5	8827.72	Some college or above	4	4	never	2019-2020	heavy	no	no	26.6	25-30	4	Q2	13	2.3	2.6	228	1.13043	99.1304	5.65217	257.739	14.6957	5.3	60.11	208.2	3.57	1.185	3.67	1.24	1.888
76261	0	2	105	20	<60	Male	Other	Never Married/Living with Partner	1.89	1.3-3.5	22584	Some college or above	1	0-3	never	2013-2014	heavy	no	no	22.7	25	1	Q1	9.3	1.8	5.5	238	3.05556	132.222	5.16667	727.222	28.4167	4.4	89.28	333.1	4.28	0.632	3.7	1.6	1.81
77365	0	1	107	23	<60	Male	Other	Never Married/Living with Partner	3.17	1.3-3.5	22679.9	Some college or above	7	>6	never	2013-2014	mild	no	no	21.8	25	7	Q3	7.6	3	3	241	1	80.3333	2.53333	241	7.6	5.3	117.57	345	7.14	0.519	3.65	1.6	1.81
124181	0	2	150	21	<60	Male	Other	Never Married/Living with Partner	1.08	<1.3	5492.83	Some college or above	3	0-3	now	2019-2020	heavy	no	no	33.2	>30	3	Q2	10.8	2.3	5.4	338	2.34783	146.957	4.69565	793.565	25.3565	5.3	77.79	386.6	2.86	0.497	3.49	1.5	1.758
59005	0	1	79	20	<60	Female	Other	Never Married/Living with Partner	0.28	<1.3	26983.7	Some college or above	4	4	never	2009-2010	mild	no	no	24.63	25	4	Q2	7.5	1.4	4	210	2.85714	150	5.35714	600	21.4286	5.1	45.97	362.8	2.86	0.689	4.09	2.04	1.733
65338	1	2	101	22	<60	Female	Other	Never Married/Living with Partner	0.22	<1.3	17454.1	Some college or above	3	0-3	never	2011-2012	heavy	no	no	22.2	25	3	Q2	12.1	1.7	1.7	252	1	148.235	7.11765	252	12.1	4.5	52.16	362.8	6.07	1.942	3.78	1.16	1.733
64167	0	2	101	21	<60	Female	Other	Never Married/Living with Partner	0.14	<1.3	17652.8	Some college or above	5	5	never	2011-2012	mild	no	no	17.1	25	6	Q2	5.1	2.6	3	290	1.15385	111.538	1.96154	334.615	5.88462	5.2	52.16	232	2.5	0.847	3.72	1.68	1.655
93582	0	1	119	20	<60	Male	Other	Never Married/Living with Partner	0.46	<1.3	18769.5	Some college or above	4	4	now	2015-2016	heavy	no	no	23	25	3	Q2	8.1	1.9	2.6	227	1.36842	119.474	4.26316	310.632	11.0842	4.9	88.4	327.1	3.57	0.452	3.44	1.63	1.603
112120	1	3	156	20	<60	Female	Other	Never Married/Living with Partner	2.98	1.3-3.5	14549.3	Some college or above	4	4	never	2019-2020	moderate	no	no	19.1	25	5	Q2	7.6	1.8	4.7	162	2.61111	90	4.22222	423	19.8444	5.2	71.6	303.3	3.21	0.689	3.03	1.19	1.526
123723	1	2	168	25	<60	Male	Other	Never Married/Living with Partner	3.75	>3.5	10676.5	Some college or above	9	>6	never	2019-2020	mild	no	no	24.1	25	9	Q3	7.3	2.3	3.4	217	1.47826	94.3478	3.17391	320.783	10.7913	4.8	79.56	356.9	4.28	4.245	4.32	0.85	1.526
90721	1	1	122	43	<60	Female	Other	Never Married/Living with Partner	2.97	1.3-3.5	32813.3	Some college or above	4	4	never	2015-2016	never	yes	no	29.1	25-30	4	Q2	6.4	3.6	9	353	2.5	98.0556	1.77778	882.5	16	5.4	55.69	279.6	3.57	1.377	3.31	1.22	1.474
99710	0	2	140	30	<60	Female	Other	Never Married/Living with Partner	1.43	1.3-3.5	4920.6	Some college or above	2	0-3	never	2017-2018	moderate	no	no	21.8	25	3	Q2	7.9	2.1	3.3	217	1.57143	103.333	3.7619	341	12.4143	5.5	56.58	202.2	4.64	0.508	3.23	1.58	1.422
122634	0	2	165	30	<60	Female	Other	Never Married/Living with Partner	1.43	1.3-3.5	2589.17	Some college or above	2	0-3	never	2019-2020	moderate	no	no	21.8	25	2	Q1	7.9	2.1	3.3	217	1.57143	103.333	3.7619	341	12.4143	5.5	56.58	202.2	4.64	0.508	3.23	1.58	1.422
78651	0	2	107	24	<60	Female	Other	Never Married/Living with Partner	4.61	>3.5	38581.8	Some college or above	5	5	now	2013-2014	heavy	no	no	23.3	25	6	Q2	6.1	2.8	5	289	1.78571	103.214	2.17857	516.071	10.8929	5.5	60.11	327.1	3.57	1.614	3.59	1.42	1.422
117291	0	2	159	21	<60	Female	Other	Never Married/Living with Partner	1.64	1.3-3.5	12531.7	Some college or above	5	5	never	2019-2020	mild	no	no	25.4	25-30	3	Q2	7.3	2.1	3.3	301	1.57143	143.333	3.47619	473	11.4714	5.3	86.63	202.2	6.07	0.395	2.9	1.34	1.371
81168	0	2	104	28	<60	Female	Other	Never Married/Living with Partner	2.57	1.3-3.5	28022.8	Some college or above	4	4	never	2013-2014	heavy	no	no	19	25	5	Q2	6.8	1.3	1.7	256	1.30769	196.923	5.23077	334.769	8.89231	4.7	61.88	178.4	3.21	0.734	4.14	2.46	1.345
101046	1	1	146	68	>60	Male	Other	Never Married/Living with Partner	1.2	<1.3	29154.3	Some college or above	4	4	never	2017-2018	moderate	yes	yes	30.2	>30	4	Q2	12.5	0.6	2.5	173	4.16667	288.333	20.8333	720.833	52.0833	5.7	65.42	303.3	3.93	1.502	2.72	0.75	1.267
109274	1	2	167	68	>60	Male	Other	Never Married/Living with Partner	1.2	<1.3	7801.6	Some college or above	4	4	never	2019-2020	moderate	yes	yes	30.2	>30	4	Q2	12.5	0.6	2.5	173	4.16667	288.333	20.8333	720.833	52.0833	5.7	65.42	303.3	3.93	1.502	2.72	0.75	1.267
51345	0	1	61	20	<60	Female	Other	Never Married/Living with Partner	1.63	1.3-3.5	30266.2	Some college or above	6	>6	never	2007-2008	moderate	no	no	20.65	25	6	Q2	16.6	2.1	2.3	262	1.09524	124.762	7.90476	286.952	18.181	5.3	54.81	232	2.14	0.621	2.95	1.42	1.241
83153	1	1	107	20	<60	Male	Other	Never Married/Living with Partner	0	<1.3	28680	Some college or above	6	>6	now	2013-2014	heavy	no	no	18.6	25	7	Q3	6.7	3.5	3.1	250	0.885714	71.4286	1.91429	221.429	5.93429	4.9	68.95	345	3.21	1.75	3.41	1.47	1.138
110476	0	2	151	22	<60	Female	Other	Never Married/Living with Partner	0.86	<1.3	8827.72	Some college or above	2	0-3	never	2019-2020	heavy	no	no	29	25-30	1	Q1	7.9	3	4.5	309	1.5	103	2.63333	463.5	11.85	5.6	70.72	392.6	3.21	0.26	2.66	1.42	1.112
98729	0	2	140	30	<60	Female	Other	Never Married/Living with Partner	5	>3.5	33155.2	Some college or above	4	4	never	2017-2018	heavy	no	no	20	25	4	Q2	6.9	1.5	5.1	298	3.4	198.667	4.6	1013.2	23.46	5.4	79.56	321.2	3.57	0.847	4.24	3.03	0.828
110602	0	2	165	30	<60	Female	Other	Never Married/Living with Partner	5	>3.5	15807.8	Some college or above	4	4	never	2019-2020	heavy	no	no	20	25	4	Q2	6.9	1.5	5.1	298	3.4	198.667	4.6	1013.2	23.46	5.4	79.56	321.2	3.57	0.847	4.24	3.03	0.828
78616	1	1	115	21	<60	Female	Other	Never Married/Living with Partner	1.93	1.3-3.5	40790.8	Some college or above	3	0-3	never	2013-2014	heavy	no	no	33.7	>30	3	Q2	9.2	2.6	5	386	1.92308	148.462	3.53846	742.308	17.6923	5	61.88	368.8	5.71	1.806	6.57	1.53	4.215
59623	1	1	82	24	<60	Female	Other	Never Married/Living with Partner	2.27	1.3-3.5	21522.2	Some college or above	4	4	never	2009-2010	heavy	no	no	25.13	25-30	7	Q3	6.9	2.4	3.3	359	1.375	149.583	2.875	493.625	9.4875	4.7	57.46	303.3	3.93	1.739	6.28	1.27	4.215
82794	1	1	108	55	<60	Female	Other	Never Married/Living with Partner	1.54	1.3-3.5	22113.9	Some college or above	3	0-3	never	2013-2014	former	no	Borderline	18.6	25	3	Q2	7.2	1.4	3	269	2.14286	192.143	5.14286	576.429	15.4286	5.4	54.81	172.5	1.79	0.621	6.7	2.3	4.112
47988	1	1	62	38	<60	Male	Other	Never Married/Living with Partner	1.36	1.3-3.5	24316.4	Some college or above	7	>6	former	2007-2008	moderate	no	no	31.29	>30	7	Q3	8	2.8	4.2	338	1.5	120.714	2.85714	507	12	5.2	99.01	356.9	3.93	1.558	5.92	1.09	4.112
53161	1	2	75	49	<60	Female	Other	Never Married/Living with Partner	4.12	>3.5	24882.5	Some college or above	5	5	never	2009-2010	mild	no	no	26.32	25-30	6	Q2	5.6	2.7	7.4	336	2.74074	124.444	2.07407	920.889	15.3481	5.3	62.76	226	5.36	1.129	6.1	1.63	3.957
85783	1	1	128	32	<60	Female	Other	Never Married/Living with Partner	1.57	1.3-3.5	28500.8	Some college or above	4	4	former	2015-2016	heavy	no	no	22.5	25	5	Q2	4.5	2	4.6	219	2.3	109.5	2.25	503.7	10.35	5.1	60.11	267.7	3.21	1.592	6.1	1.63	3.75
63231	1	2	99	42	<60	Female	Other	Never Married/Living with Partner	0	<1.3	30195.2	Some college or above	5	5	now	2011-2012	former	no	yes	30.9	>30	6	Q2	5.7	2.6	6.8	362	2.61538	139.231	2.19231	946.769	14.9077	8.8	39.78	166.5	2.86	1.964	5.66	1.01	3.75
44940	1	1	65	40	<60	Male	Other	Never Married/Living with Partner	2.94	1.3-3.5	18845.5	Some college or above	7	>6	former	2007-2008	former	no	Borderline	29.02	25-30	6	Q2	8.6	2.1	3.7	242	1.7619	115.238	4.09524	426.381	15.1524	5.4	72.49	297.4	3.21	1.298	5.51	1.22	3.698
52249	1	2	82	43	<60	Male	Other	Never Married/Living with Partner	0.28	<1.3	25861.4	Some college or above	4	4	now	2009-2010	heavy	no	no	34.73	>30	4	Q2	8	2.3	3.4	247	1.47826	107.391	3.47826	365.13	11.8261	6	76.02	404.5	3.93	1.953	5.79	1.22	3.672
117817	1	1	152	54	<60	Female	Other	Never Married/Living with Partner	3.73	>3.5	12367.4	Some college or above	2	0-3	never	2019-2020	mild	no	no	39.3	>30	1	Q1	7.8	2.2	3.8	294	1.72727	133.636	3.54545	507.818	13.4727	5.5	83.98	267.7	4.28	0.982	5.9	1.94	3.517
92478	1	2	123	20	<60	Female	Other	Never Married/Living with Partner	3.42	1.3-3.5	28458.8	Some college or above	3	0-3	never	2015-2016	moderate	no	Borderline	48.3	>30	3	Q2	5.1	2.8	5.8	333	2.07143	118.929	1.82143	689.786	10.5643	5.8	48.62	345	4.64	2.506	5.46	0.88	3.439
94868	1	1	148	59	<60	Male	Other	Never Married/Living with Partner	4.31	>3.5	31862.1	Some college or above	4	4	never	2017-2018	mild	yes	no	36.9	>30	5	Q2	5.9	2.6	4.8	223	1.84615	85.7692	2.26923	411.692	10.8923	5.4	64.53	422.3	4.64	1.027	4.97	1.11	3.388
113292	1	1	154	59	<60	Male	Other	Never Married/Living with Partner	4.31	>3.5	25543.2	Some college or above	4	4	never	2019-2020	mild	yes	no	36.9	>30	5	Q2	5.9	2.6	4.8	223	1.84615	85.7692	2.26923	411.692	10.8923	5.4	64.53	422.3	4.64	1.027	4.97	1.11	3.388
66927	1	2	101	20	<60	Male	Other	Never Married/Living with Partner	0.11	<1.3	52673.5	Some college or above	3	0-3	now	2011-2012	heavy	yes	no	32.6	>30	3	Q2	7.3	2.5	5.9	232	2.36	92.8	2.92	547.52	17.228	5.4	95.47	392.6	4.64	0.7	4.68	1.01	3.362
86487	0	2	123	43	<60	Male	Other	Never Married/Living with Partner	3.42	1.3-3.5	36096.6	Some college or above	3	0-3	now	2015-2016	heavy	no	Borderline	29.9	25-30	4	Q2	13.7	1.8	3.3	253	1.83333	140.556	7.61111	463.833	25.1167	5.6	87.52	356.9	5.71	0.666	4.94	1.29	3.336
44786	1	1	72	28	<60	Male	Other	Never Married/Living with Partner	2.1	1.3-3.5	41530.9	Some college or above	5	5	never	2007-2008	moderate	no	no	36.22	>30	5	Q2	5.6	1.9	3.6	313	1.89474	164.737	2.94737	593.053	10.6105	4.6	72.49	463.9	3.57	1.287	4.81	0.96	3.258
70737	1	2	93	28	<60	Male	Other	Never Married/Living with Partner	0.22	<1.3	40200.1	Some college or above	3	0-3	now	2011-2012	heavy	no	no	28.4	25-30	2	Q1	8.4	2.1	3.5	241	1.66667	114.762	4	401.667	14	5.1	72.49	237.9	4.64	2.032	5.4	1.32	3.155
80559	0	2	110	26	<60	Male	Other	Never Married/Living with Partner	3	1.3-3.5	44015.1	Some college or above	4	4	never	2013-2014	moderate	no	no	23.7	25	4	Q2	9.2	1.6	3.7	195	2.3125	121.875	5.75	450.938	21.275	5.5	71.6	410.4	4.28	0.576	4.47	1.09	3.129
100270	0	2	135	36	<60	Male	Other	Never Married/Living with Partner	3.71	>3.5	50866.1	Some college or above	5	5	now	2017-2018	heavy	yes	no	28.7	25-30	5	Q2	4.9	2.3	6.9	374	3	162.609	2.13043	1122	14.7	5.7	72.49	273.6	6.43	0.79	4.53	1.06	3.103
119761	0	2	155	36	<60	Male	Other	Never Married/Living with Partner	3.71	>3.5	19373.7	Some college or above	5	5	now	2019-2020	heavy	yes	no	28.7	25-30	5	Q2	4.9	2.3	6.9	374	3	162.609	2.13043	1122	14.7	5.7	72.49	273.6	6.43	0.79	4.53	1.06	3.103
89390	1	1	119	52	<60	Female	Other	Never Married/Living with Partner	0.75	<1.3	15021.7	Some college or above	6	>6	never	2015-2016	moderate	no	no	32.4	>30	6	Q2	7.2	2	3.1	263	1.55	131.5	3.6	407.65	11.16	4.7	52.16	226	4.28	0.847	4.47	0.98	3.103
95768	1	2	138	23	<60	Male	Other	Never Married/Living with Partner	3.19	1.3-3.5	78643.4	Some college or above	4	4	former	2017-2018	heavy	yes	no	25	25-30	4	Q2	11.5	2	2.3	363	1.15	181.5	5.75	417.45	13.225	4.8	76.02	434.2	3.93	0.813	5.2	1.76	3.077
114851	1	1	169	23	<60	Male	Other	Never Married/Living with Partner	3.19	1.3-3.5	56854.2	Some college or above	4	4	former	2019-2020	heavy	yes	no	25	25-30	4	Q2	11.5	2	2.3	363	1.15	181.5	5.75	417.45	13.225	4.8	76.02	434.2	3.93	0.813	5.2	1.76	3.077
78750	1	1	104	20	<60	Female	Other	Never Married/Living with Partner	5	>3.5	32124.7	Some college or above	11	>6	never	2013-2014	moderate	no	no	22.3	25	11	Q3	7.9	2.9	4.1	289	1.41379	99.6552	2.72414	408.586	11.169	4.9	69.84	249.8	3.57	1.197	5.56	1.97	3.051
77612	1	1	106	22	<60	Male	Other	Never Married/Living with Partner	4.67	>3.5	54547	Some college or above	5	5	never	2013-2014	mild	no	no	56.7	>30	6	Q2	6.6	3.4	9.6	429	2.82353	126.176	1.94118	1211.29	18.6353	5.5	72.49	523.4	3.93	2.156	5.07	1.03	3.051
117485	1	1	149	20	<60	Female	Other	Never Married/Living with Partner	4.34	>3.5	17520.9	Some college or above	4	4	never	2019-2020	heavy	no	no	33.1	>30	5	Q2	5	1.5	1.9	353	1.26667	235.333	3.33333	447.133	6.33333	5.2	52.16	345	5	0.768	4.5	1.16	2.974
102568	0	2	141	23	<60	Male	Other	Never Married/Living with Partner	0.41	<1.3	45546.4	Some college or above	6	>6	never	2017-2018	never	no	no	20	25	6	Q2	8.1	3.4	3.7	265	1.08824	77.9412	2.38235	288.382	8.81471	5.4	77.79	297.4	5	0.429	5.07	1.94	2.922
111719	0	2	164	23	<60	Male	Other	Never Married/Living with Partner	0.41	<1.3	22442.8	Some college or above	5	5	never	2019-2020	never	no	no	20	25	6	Q2	8.1	3.4	3.7	265	1.08824	77.9412	2.38235	288.382	8.81471	5.4	77.79	297.4	5	0.429	5.07	1.94	2.922
100499	0	2	137	52	<60	Female	Other	Never Married/Living with Partner	1.89	1.3-3.5	14190.5	Some college or above	4	4	former	2017-2018	heavy	yes	Borderline	51.3	>30	4	Q2	5.7	1.6	6	127	3.75	79.375	3.5625	476.25	21.375	5.4	53.92	309.3	5	0.565	4.73	1.58	2.896
119312	0	2	162	52	<60	Female	Other	Never Married/Living with Partner	1.89	1.3-3.5	23819.4	Some college or above	4	4	former	2019-2020	heavy	yes	Borderline	51.3	>30	4	Q2	5.7	1.6	6	127	3.75	79.375	3.5625	476.25	21.375	5.4	53.92	309.3	5	0.565	4.73	1.58	2.896
82412	0	2	104	22	<60	Female	Other	Never Married/Living with Partner	2.42	1.3-3.5	23428.8	Some college or above	6	>6	now	2013-2014	heavy	no	no	33.6	>30	6	Q2	6.3	2.2	4.7	368	2.13636	167.273	2.86364	786.182	13.4591	5.4	59.23	356.9	4.64	0.994	4.86	1.5	2.896
69171	1	2	93	40	<60	Female	Other	Never Married/Living with Partner	2.31	1.3-3.5	32750.1	Some college or above	4	4	never	2011-2012	mild	no	no	26.8	25-30	6	Q2	6.5	1.8	2.7	252	1.5	140	3.61111	378	9.75	5	45.08	237.9	2.86	1.716	5.02	1.37	2.87
75321	1	2	109	25	<60	Male	Other	Never Married/Living with Partner	1.03	<1.3	38303.6	Some college or above	8	>6	former	2013-2014	mild	no	no	29	25-30	11	Q3	8.4	2.1	4.2	242	2	115.238	4	484	16.8	5.2	78.68	440.2	3.93	2.811	5.02	0.85	2.87
60436	0	2	77	24	<60	Female	Other	Never Married/Living with Partner	0.78	<1.3	24420.2	Some college or above	4	4	never	2009-2010	mild	yes	no	22.17	25	5	Q2	5.5	1.8	6.6	290	3.66667	161.111	3.05556	1063.33	20.1667	5.2	47.74	232	5	0.892	5.07	1.84	2.819
55305	0	1	75	27	<60	Male	Other	Never Married/Living with Partner	5	>3.5	31812.6	Some college or above	5	5	former	2009-2010	heavy	no	Borderline	35.65	>30	5	Q2	8.9	2.5	4.4	202	1.76	80.8	3.56	355.52	15.664	5.8	68.07	463.9	3.93	0.926	4.24	1.03	2.793
93354	1	1	124	64	>60	Female	Other	Never Married/Living with Partner	1.06	<1.3	7121.99	Some college or above	2	0-3	now	2015-2016	moderate	no	yes	17.7	25	5	Q2	7.9	2.4	2.9	164	1.20833	68.3333	3.29167	198.167	9.54583	7.8	48.62	214.1	5.36	0.982	5.51	2.3	2.767
81556	0	1	108	25	<60	Female	Other	Never Married/Living with Partner	3.09	1.3-3.5	37536.3	Some college or above	6	>6	never	2013-2014	heavy	no	no	24.4	25	5	Q2	8	2	3.9	266	1.95	133	4	518.7	15.6	5.2	75.14	333.1	3.57	0.598	4.84	1.78	2.767
56991	0	2	82	21	<60	Male	Other	Never Married/Living with Partner	0	<1.3	33527.5	Some college or above	5	5	never	2009-2010	heavy	no	no	26.06	25-30	6	Q2	8.6	2	2.8	166	1.4	83	4.3	232.4	12.04	4.8	89.28	345	4.64	1.434	4.47	1.06	2.767
77995	1	2	104	20	<60	Male	Other	Never Married/Living with Partner	2.27	1.3-3.5	29729.3	Some college or above	5	5	never	2013-2014	heavy	no	Borderline	40.2	>30	5	Q2	9	2.9	4.3	244	1.48276	84.1379	3.10345	361.793	13.3448	5.7	74.26	345	5.71	0.802	4.03	0.93	2.741
82550	1	1	108	34	<60	Female	Other	Never Married/Living with Partner	1.33	1.3-3.5	38114.5	Some college or above	4	4	former	2013-2014	moderate	no	no	33.3	>30	5	Q2	8.8	1.2	4.6	234	3.83333	195	7.33333	897	33.7333	4.9	61.88	232	2.14	0.463	5.3	2.4	2.689
46486	0	1	72	49	<60	Male	Other	Never Married/Living with Partner	4.6	>3.5	23635.2	Some college or above	5	5	former	2007-2008	mild	no	Borderline	29.55	25-30	5	Q2	8	2.1	3.2	242	1.52381	115.238	3.80952	368.762	12.1905	5.4	90.17	291.5	6.07	1.513	4.55	1.16	2.689
62056	0	1	86	21	<60	Female	Other	Never Married/Living with Partner	2.18	1.3-3.5	20931.9	Some college or above	2	0-3	never	2009-2010	former	no	no	28.26	25-30	3	Q2	7.9	2.1	5.3	359	2.52381	170.952	3.7619	906.048	19.9381	5	60.11	232	3.57	0.734	4.45	1.47	2.638
71769	0	2	94	24	<60	Male	Other	Never Married/Living with Partner	3.06	1.3-3.5	36155.4	Some college or above	4	4	never	2011-2012	heavy	no	no	21.3	25	6	Q2	6.1	2.7	3.8	260	1.40741	96.2963	2.25926	365.926	8.58519	5.4	71.6	380.7	4.64	1.129	4.27	1.11	2.638
51843	0	1	88	27	<60	Female	Other	Never Married/Living with Partner	1.47	1.3-3.5	16323.7	Some college or above	4	4	never	2009-2010	moderate	no	no	22.93	25	8	Q3	7.2	2.4	2.6	215	1.08333	89.5833	3	232.917	7.8	5.7	59.23	208.2	1.79	0.756	4.68	1.73	2.612
58121	0	1	89	35	<60	Male	Other	Never Married/Living with Partner	3.32	1.3-3.5	23368.4	Some college or above	3	0-3	now	2009-2010	heavy	no	no	20.92	25	3	Q2	9.8	2.9	3.7	215	1.27586	74.1379	3.37931	274.31	12.5034	5.7	75.14	226	3.57	1.502	4.37	1.16	2.508
87841	1	1	127	50	<60	Female	Other	Never Married/Living with Partner	1.49	1.3-3.5	29292.6	Some college or above	4	4	now	2015-2016	former	yes	yes	45.9	>30	6	Q2	7.6	1.5	4.6	290	3.06667	193.333	5.06667	889.333	23.3067	9.5	59.23	208.2	3.21	1.118	4.19	1.19	2.483
90099	0	1	128	22	<60	Male	Other	Never Married/Living with Partner	4.74	>3.5	38652.6	Some college or above	5	5	never	2015-2016	moderate	no	no	49.9	>30	6	Q2	9.6	2.3	10	387	4.34783	168.261	4.17391	1682.61	41.7391	5.5	59.23	339	3.93	0.485	3.83	1.11	2.483
124272	0	1	149	43	<60	Female	Other	Never Married/Living with Partner	0.52	<1.3	11255.7	Some college or above	3	0-3	never	2019-2020	heavy	no	no	35.8	>30	4	Q2	4.5	1.4	4.5	224	3.21429	160	3.21429	720	14.4643	5.4	75.14	279.6	5.36	0.542	4.78	2.07	2.457
54919	1	2	77	38	<60	Male	Other	Never Married/Living with Partner	2.36	1.3-3.5	33324.9	Some college or above	7	>6	never	2009-2010	heavy	no	no	22.79	25	8	Q3	6.9	3	2.8	213	0.933333	71	2.3	198.8	6.44	5.1	75.14	297.4	6.43	4.177	5.17	0.8	2.457
48099	0	2	62	23	<60	Male	Other	Never Married/Living with Partner	2.42	1.3-3.5	29735.2	Some college or above	3	0-3	never	2007-2008	mild	no	no	36.45	>30	5	Q2	8.4	1.8	5.2	234	2.88889	130	4.66667	676	24.2667	4.9	75.14	404.5	5	0.508	3.8	1.14	2.431
85936	0	1	127	27	<60	Female	Other	Never Married/Living with Partner	2.52	1.3-3.5	22940.5	Some college or above	2	0-3	never	2015-2016	heavy	no	no	22.1	25	2	Q1	6.3	1.2	3.9	221	3.25	184.167	5.25	718.25	20.475	5	74.26	214.1	4.28	1.005	4.63	1.78	2.379
65217	0	2	92	22	<60	Female	Other	Never Married/Living with Partner	0.4	<1.3	62051.8	Some college or above	5	5	never	2011-2012	mild	no	no	18.8	25	6	Q2	8.9	1.9	2	261	1.05263	137.368	4.68421	274.737	9.36842	5.3	53.92	214.1	4.64	0.824	4.29	1.58	2.327
93738	0	1	134	26	<60	Male	Other	Never Married/Living with Partner	5	>3.5	59094.1	Some college or above	4	4	former	2017-2018	mild	no	no	33.7	>30	3	Q2	6.1	2.5	3.9	259	1.56	103.6	2.44	404.04	9.516	5.6	91.05	345	6.78	0.892	3.78	1.06	2.302
121895	0	1	153	26	<60	Male	Other	Never Married/Living with Partner	5	>3.5	31645.3	Some college or above	4	4	former	2019-2020	mild	no	no	33.7	>30	3	Q2	6.1	2.5	3.9	259	1.56	103.6	2.44	404.04	9.516	5.6	91.05	345	6.78	0.892	3.78	1.06	2.302
117897	0	2	156	22	<60	Female	Other	Never Married/Living with Partner	2.96	1.3-3.5	7498.61	Some college or above	6	>6	never	2019-2020	moderate	no	no	21.1	25	7	Q3	7.1	2.7	2.9	259	1.07407	95.9259	2.62963	278.185	7.62593	5	59.23	148.7	5.36	0.598	4.16	1.63	2.25
55613	0	2	89	26	<60	Male	Other	Never Married/Living with Partner	5	>3.5	22308	Some college or above	4	4	now	2009-2010	moderate	no	no	26.63	25-30	5	Q2	5.6	1.6	4.4	221	2.75	138.125	3.5	607.75	15.4	4.4	92.82	392.6	2.86	1.118	4.32	1.58	2.224
59099	0	2	86	20	<60	Female	Other	Never Married/Living with Partner	4.54	>3.5	19738.7	Some college or above	5	5	never	2009-2010	moderate	no	no	18.84	25	5	Q2	11.6	1.5	3.1	276	2.06667	184	7.73333	570.4	23.9733	5.4	58.34	267.7	2.5	0.779	4.73	2.22	2.146
50338	0	2	69	20	<60	Male	Other	Never Married/Living with Partner	5	>3.5	21067.5	Some college or above	3	0-3	never	2007-2008	heavy	no	no	22.75	25	3	Q2	12	1.7	2.3	183	1.35294	107.647	7.05882	247.588	16.2353	4.2	70.72	232	3.57	0.689	3.75	1.32	2.121
54850	1	2	84	20	<60	Male	Other	Never Married/Living with Partner	0.55	<1.3	25633.2	Some college or above	5	5	never	2009-2010	moderate	no	no	25.1	25-30	7	Q3	12.1	1.8	1.9	221	1.05556	122.778	6.72222	233.278	12.7722	4.9	106.08	380.7	4.64	0.711	3.28	0.91	2.043
65889	0	1	103	30	<60	Male	Other	Never Married/Living with Partner	1.57	1.3-3.5	37488.4	Some college or above	6	>6	never	2011-2012	heavy	no	no	33.9	>30	6	Q2	9.1	3	3.2	179	1.06667	59.6667	3.03333	190.933	9.70667	4.5	94.59	368.8	5	1.095	3.54	1.03	2.017
41883	1	2	69	42	<60	Female	Other	Never Married/Living with Partner	2.84	1.3-3.5	14573.3	Some college or above	6	>6	never	2007-2008	mild	no	Borderline	59.13	>30	4	Q2	7.6	2.5	6.7	329	2.68	131.6	3.04	881.72	20.368	5.9	68.07	410.4	5	2.021	3.96	1.01	2.017
88806	1	2	119	66	>60	Male	Other	Never Married/Living with Partner	4.21	>3.5	5948.95	Some college or above	3	0-3	now	2015-2016	mild	no	yes	29.4	25-30	3	Q2	6	1.7	7.2	179	4.23529	105.294	3.52941	758.118	25.4118	5.7	66.3	345	5.71	0.982	3.36	0.91	2.017
77821	0	1	108	23	<60	Male	Other	Never Married/Living with Partner	1.04	<1.3	38745.9	Some college or above	7	>6	never	2013-2014	moderate	no	no	22.3	25	6	Q2	6.5	3.2	8.4	317	2.625	99.0625	2.03125	832.125	17.0625	5.3	88.4	321.2	5.36	0.779	3.57	1.24	1.965
83011	0	1	117	21	<60	Female	Other	Never Married/Living with Partner	2.69	1.3-3.5	23341.5	Some college or above	4	4	never	2013-2014	heavy	no	no	24.5	25	4	Q2	8.1	1.4	3.1	207	2.21429	147.857	5.78571	458.357	17.9357	5.1	56.58	220.1	2.5	0.327	3.96	1.86	1.94
55757	0	2	82	30	<60	Female	Other	Never Married/Living with Partner	2.71	1.3-3.5	21861.6	Some college or above	5	5	never	2009-2010	moderate	yes	no	71.3	>30	5	Q2	5.4	1.4	4	262	2.85714	187.143	3.85714	748.571	15.4286	5.2	63.65	386.6	5	0.655	3.96	1.73	1.914
82259	0	2	118	20	<60	Male	Other	Never Married/Living with Partner	0.3	<1.3	33687.1	Some college or above	4	4	never	2013-2014	never	no	no	21.9	25	4	Q2	11.8	1.9	2.7	261	1.42105	137.368	6.21053	370.895	16.7684	5.4	62.76	249.8	2.5	1.005	3.36	1.11	1.784
70678	0	2	93	21	<60	Male	Other	Never Married/Living with Partner	1.48	1.3-3.5	39044.6	Some college or above	5	5	former	2011-2012	moderate	no	no	26.4	25-30	5	Q2	8.9	1.9	5.5	234	2.89474	123.158	4.68421	677.368	25.7632	4.9	76.91	309.3	3.57	1.05	3.8	1.55	1.758
124434	0	2	156	23	<60	Male	Other	Never Married/Living with Partner	2.96	1.3-3.5	9700.21	Some college or above	5	5	now	2019-2020	heavy	no	no	20.8	25	6	Q2	6.9	1.4	1.8	179	1.28571	127.857	4.92857	230.143	8.87143	5.1	83.98	362.8	6.43	0.294	3.28	1.4	1.758
64703	0	2	90	22	<60	Female	Other	Never Married/Living with Partner	1.19	<1.3	33640.1	Some college or above	7	>6	former	2011-2012	mild	no	no	25.3	25-30	8	Q3	8.9	2	4.4	241	2.2	120.5	4.45	530.2	19.58	5.6	54.81	208.2	4.64	0.531	3.18	1.6	1.345
124569	1	2	159	24	<60	Female	Other	Never Married/Living with Partner	1.77	1.3-3.5	21175	Some college or above	5	5	now	2019-2020	heavy	no	no	23.5	25	5	Q2	6.2	2	3.9	224	1.95	112	3.1	436.8	12.09	5.5	71.6	297.4	4.28	0.452	2.74	1.27	1.267
43364	1	2	68	25	<60	Male	Non-Hispanic White	Never Married/Living with Partner	0.19	<1.3	84324	Some college or above	4	4	never	2007-2008	mild	no	no	20.78	25	6	Q2	12	1.7	3	260	1.76471	152.941	7.05882	458.824	21.1765	5	70.72	285.5	2.86	1.908	11.17	1.4	8.896
47334	1	1	64	53	<60	Male	Non-Hispanic White	Never Married/Living with Partner	0	<1.3	21230.3	Some college or above	4	4	now	2007-2008	moderate	no	Borderline	28.17	25-30	4	Q2	5.8	1.9	8.5	283	4.47368	148.947	3.05263	1266.05	25.9474	6.1	81.33	291.5	3.21	1.581	7.58	0.88	5.974
95519	1	2	145	53	<60	Female	Non-Hispanic White	Never Married/Living with Partner	1.41	1.3-3.5	50454.8	Some college or above	4	4	never	2017-2018	moderate	yes	Borderline	30.2	>30	4	Q2	7.7	1.3	5.5	322	4.23077	247.692	5.92308	1362.31	32.5769	6	109.62	267.7	5.71	0.982	7.14	1.34	5.353
113573	1	1	163	53	<60	Female	Non-Hispanic White	Never Married/Living with Partner	1.41	1.3-3.5	36135.9	Some college or above	4	4	never	2019-2020	moderate	yes	Borderline	30.2	>30	4	Q2	7.7	1.3	5.5	322	4.23077	247.692	5.92308	1362.31	32.5769	6	109.62	267.7	5.71	0.982	7.14	1.34	5.353
48208	1	1	61	52	<60	Male	Non-Hispanic White	Never Married/Living with Partner	4.04	>3.5	80079.9	Some college or above	5	5	now	2007-2008	mild	yes	Borderline	28.29	25-30	6	Q2	9.5	2.4	5.8	225	2.41667	93.75	3.95833	543.75	22.9583	5.4	62.76	374.7	5.36	1.49	7.03	1.63	4.732
70291	1	2	95	25	<60	Female	Non-Hispanic White	Never Married/Living with Partner	0.9	<1.3	35629.4	Some college or above	4	4	now	2011-2012	mild	yes	no	40.5	>30	3	Q2	4.4	3	6.6	316	2.2	105.333	1.46667	695.2	9.68	5.7	79.56	339	2.5	1.682	6.36	0.88	4.707
78330	1	1	104	27	<60	Male	Non-Hispanic White	Never Married/Living with Partner	5	>3.5	87265.4	Some college or above	7	>6	now	2013-2014	moderate	no	no	28.7	25-30	6	Q2	6.4	2.2	3.3	216	1.5	98.1818	2.90909	324	9.6	5.1	78.68	362.8	6.07	1.366	6.23	0.98	4.629
47325	1	1	65	53	<60	Male	Non-Hispanic White	Never Married/Living with Partner	5	>3.5	79280.1	Some college or above	5	5	former	2007-2008	heavy	no	no	27.47	25-30	6	Q2	8.8	1.9	4.8	271	2.52632	142.632	4.63158	684.632	22.2316	5.2	90.17	404.5	8.93	1.456	6.65	1.42	4.551
62661	1	2	96	35	<60	Male	Non-Hispanic White	Never Married/Living with Partner	3.67	>3.5	90031.5	Some college or above	5	5	now	2011-2012	heavy	no	no	21.2	25	6	Q2	4.6	4.8	6.6	279	1.375	58.125	0.958333	383.625	6.325	5.3	76.91	327.1	4.28	3.263	7.11	1.16	4.448
59584	1	1	76	21	<60	Male	Non-Hispanic White	Never Married/Living with Partner	5	>3.5	76487.5	Some college or above	3	0-3	never	2009-2010	heavy	no	no	25.88	25-30	3	Q2	8.7	2.3	3.9	275	1.69565	119.565	3.78261	466.304	14.7522	5.3	91.05	374.7	3.57	1.366	5.97	0.93	4.422
75814	1	1	109	28	<60	Male	Non-Hispanic White	Never Married/Living with Partner	0.04	<1.3	30352.9	Some college or above	5	5	never	2013-2014	heavy	no	Borderline	41.5	>30	7	Q3	9.3	2.3	2.1	241	0.913043	104.783	4.04348	220.043	8.4913	5.2	78.68	535.3	3.93	2.032	6.31	1.01	4.37
59264	1	2	77	35	<60	Female	Non-Hispanic White	Never Married/Living with Partner	1.44	1.3-3.5	71608.6	Some college or above	3	0-3	now	2009-2010	heavy	no	no	28.38	25-30	3	Q2	3.2	2.1	10.4	193	4.95238	91.9048	1.52381	955.81	15.8476	5.5	58.34	243.9	3.21	1.197	6.28	1.4	4.344
44245	1	2	63	40	<60	Female	Non-Hispanic White	Never Married/Living with Partner	3.64	>3.5	99236.8	Some college or above	5	5	never	2007-2008	former	no	no	23.25	25	5	Q2	6.1	1.6	4.1	324	2.5625	202.5	3.8125	830.25	15.6312	5.5	90.17	291.5	4.28	0.734	6.28	1.63	4.319
79202	1	1	115	23	<60	Female	Non-Hispanic White	Never Married/Living with Partner	4.4	>3.5	73691.3	Some college or above	5	5	never	2013-2014	heavy	no	no	31.8	>30	4	Q2	9.5	3.4	4.5	346	1.32353	101.765	2.79412	457.941	12.5735	5	69.84	350.9	3.57	1.152	6.41	1.71	4.189
71114	1	1	98	20	<60	Female	Non-Hispanic White	Never Married/Living with Partner	0.31	<1.3	154387	Some college or above	7	>6	never	2011-2012	mild	no	no	20.5	25	8	Q3	6.5	2.6	6	260	2.30769	100	2.5	600	15	5.1	68.95	273.6	2.86	1.468	6.49	1.71	4.112
43529	1	1	61	38	<60	Female	Non-Hispanic White	Never Married/Living with Partner	2.32	1.3-3.5	81659.6	Some college or above	2	0-3	never	2007-2008	moderate	yes	yes	37.7	>30	2	Q1	7.9	1.9	10.6	416	5.57895	218.947	4.15789	2320.84	44.0737	5.2	72.49	565.1	7.5	0.485	5.77	1.42	4.112
45153	1	1	67	63	>60	Female	Non-Hispanic White	Never Married/Living with Partner	2.45	1.3-3.5	57189.7	Some college or above	2	0-3	now	2007-2008	mild	no	no	36.13	>30	4	Q2	8.8	2.1	3.9	236	1.85714	112.381	4.19048	438.286	16.3429	5.9	72.49	309.3	4.28	1.66	6.31	1.47	4.086
61855	1	1	77	45	<60	Male	Non-Hispanic White	Never Married/Living with Partner	3.69	>3.5	83568.3	Some college or above	6	>6	now	2009-2010	mild	no	no	27.65	25-30	6	Q2	7.8	1.4	4.1	202	2.92857	144.286	5.57143	591.571	22.8429	5.5	76.02	255.8	4.64	1.4	5.9	1.24	4.008
65978	1	1	98	57	<60	Male	Non-Hispanic White	Never Married/Living with Partner	2.86	1.3-3.5	145047	Some college or above	7	>6	now	2011-2012	heavy	yes	Borderline	34.4	>30	8	Q3	7.3	1.9	4.7	181	2.47368	95.2632	3.84211	447.737	18.0579	5.4	83.98	416.4	5.36	1.671	5.61	0.83	4.008
76878	1	2	111	30	<60	Male	Non-Hispanic White	Never Married/Living with Partner	3.6	>3.5	113052	Some college or above	4	4	never	2013-2014	moderate	yes	Borderline	37.2	>30	4	Q2	8.2	2.4	4.9	204	2.04167	85	3.41667	416.5	16.7417	5.2	99.01	398.5	5.71	3.41	6.34	0.78	4.008
101677	1	1	139	25	<60	Male	Non-Hispanic White	Never Married/Living with Partner	2.16	1.3-3.5	94512.2	Some college or above	3	0-3	never	2017-2018	moderate	no	no	32.6	>30	3	Q2	9	1.9	3.7	233	1.94737	122.632	4.73684	453.737	17.5263	5.3	70.72	309.3	3.93	0.881	5.69	1.29	3.982
110985	1	2	157	25	<60	Male	Non-Hispanic White	Never Married/Living with Partner	2.16	1.3-3.5	182004	Some college or above	3	0-3	never	2019-2020	moderate	no	no	32.6	>30	3	Q2	9	1.9	3.7	233	1.94737	122.632	4.73684	453.737	17.5263	5.3	70.72	309.3	3.93	0.881	5.69	1.29	3.982
53249	1	1	80	33	<60	Female	Non-Hispanic White	Never Married/Living with Partner	0.86	<1.3	16169.6	Some college or above	3	0-3	now	2009-2010	moderate	no	no	37.43	>30	3	Q2	6.4	2.5	6	146	2.4	58.4	2.56	350.4	15.36	5.5	62.76	226	2.86	2.202	6.26	1.27	3.982
92084	1	1	131	35	<60	Male	Non-Hispanic White	Never Married/Living with Partner	0	<1.3	29454.6	Some college or above	3	0-3	never	2015-2016	former	no	no	23.6	25	3	Q2	5.3	3.7	4	301	1.08108	81.3514	1.43243	325.405	5.72973	5.4	88.4	267.7	5	0.632	5.35	1.09	3.982
63302	1	1	101	28	<60	Male	Non-Hispanic White	Never Married/Living with Partner	1.45	1.3-3.5	131424	Some college or above	6	>6	now	2011-2012	heavy	no	no	22.6	25	5	Q2	10.4	1.7	3	218	1.76471	128.235	6.11765	384.706	18.3529	5	78.68	422.3	5	1.705	6.31	1.58	3.957
44154	1	1	62	35	<60	Male	Non-Hispanic White	Never Married/Living with Partner	4.84	>3.5	60555.3	Some college or above	5	5	former	2007-2008	heavy	no	Borderline	32.77	>30	7	Q3	10.2	3	5.8	279	1.93333	93	3.4	539.4	19.72	5.3	90.17	535.3	3.93	1.287	5.95	1.4	3.957
56311	1	2	80	25	<60	Female	Non-Hispanic White	Never Married/Living with Partner	0.98	<1.3	27830.4	Some college or above	4	4	now	2009-2010	heavy	no	Borderline	19.69	25	4	Q2	6.1	1.4	2.8	185	2	132.143	4.35714	370	12.2	5.1	83.1	273.6	3.93	1.344	5.53	0.96	3.957
74421	1	2	115	47	<60	Male	Non-Hispanic White	Never Married/Living with Partner	0.86	<1.3	26007.6	Some college or above	6	>6	now	2013-2014	heavy	yes	no	33.6	>30	6	Q2	9.4	2.7	2.9	182	1.07407	67.4074	3.48148	195.481	10.0963	5.4	109.62	285.5	7.14	2.597	5.95	0.8	3.957
56564	1	1	87	40	<60	Female	Non-Hispanic White	Never Married/Living with Partner	0.82	<1.3	21396.7	Some college or above	6	>6	former	2009-2010	mild	no	no	34.06	>30	6	Q2	5.9	1.8	6.8	275	3.77778	152.778	3.27778	1038.89	22.2889	5.5	58.34	249.8	3.57	1.931	6	1.19	3.931
57514	1	1	83	24	<60	Male	Non-Hispanic White	Never Married/Living with Partner	4.08	>3.5	111083	Some college or above	3	0-3	never	2009-2010	heavy	no	no	33.1	>30	4	Q2	10.2	3.3	3.6	219	1.09091	66.3636	3.09091	238.909	11.1273	5.7	84.86	446.1	5	2.811	6.18	0.96	3.931
98748	1	2	143	50	<60	Male	Non-Hispanic White	Never Married/Living with Partner	1.4	1.3-3.5	45592.4	Some college or above	6	>6	now	2017-2018	mild	no	no	18.4	25	7	Q3	8.3	1.8	4.1	288	2.27778	160	4.61111	656	18.9056	5.1	98.12	273.6	4.64	0.745	5.07	0.8	3.931
120131	1	2	166	50	<60	Male	Non-Hispanic White	Never Married/Living with Partner	1.4	1.3-3.5	12645.5	Some college or above	6	>6	now	2019-2020	mild	no	no	18.4	25	7	Q3	8.3	1.8	4.1	288	2.27778	160	4.61111	656	18.9056	5.1	98.12	273.6	4.64	0.745	5.07	0.8	3.931
92119	1	2	125	58	<60	Female	Non-Hispanic White	Never Married/Living with Partner	2.02	1.3-3.5	92896.9	Some college or above	5	5	former	2015-2016	moderate	no	no	35.8	>30	6	Q2	9.3	1.2	2.2	281	1.83333	234.167	7.75	515.167	17.05	5.5	101.66	434.2	8.57	2.269	6.47	1.53	3.905
80300	1	2	107	61	>60	Female	Non-Hispanic White	Never Married/Living with Partner	1	<1.3	73411.4	Some college or above	4	4	never	2013-2014	never	no	yes	38.3	>30	4	Q2	7.9	2	5.3	364	2.65	182	3.95	964.6	20.935	6.7	68.07	380.7	4.28	2.258	6.08	1.14	3.905
116116	1	2	159	23	<60	Male	Non-Hispanic White	Never Married/Living with Partner	5	>3.5	46838.2	Some college or above	1	0-3	never	2019-2020	mild	no	no	38.4	>30	1	Q1	9.9	2.3	3.3	316	1.43478	137.391	4.30435	453.391	14.2043	5.2	67.18	350.9	3.93	2.529	5.95	0.93	3.853
65401	1	2	91	55	<60	Male	Non-Hispanic White	Never Married/Living with Partner	1.4	1.3-3.5	35666.1	Some college or above	5	5	former	2011-2012	mild	yes	no	24.4	25	5	Q2	9	0.7	2.2	165	3.14286	235.714	12.8571	518.571	28.2857	4.7	79.56	339	3.93	0.869	7.01	2.79	3.827
60294	1	1	86	29	<60	Male	Non-Hispanic White	Never Married/Living with Partner	1.29	<1.3	92725.4	Some college or above	7	>6	now	2009-2010	heavy	no	no	18.55	25	8	Q3	12.6	1.5	1.2	184	0.8	122.667	8.4	147.2	10.08	4.9	76.91	350.9	3.57	2.371	6.47	1.58	3.801
59210	1	1	86	53	<60	Female	Non-Hispanic White	Never Married/Living with Partner	0.55	<1.3	21678.8	Some college or above	5	5	former	2009-2010	never	no	Borderline	20.12	25	6	Q2	7.9	1.1	3.6	117	3.27273	106.364	7.18182	382.909	25.8545	5.1	68.07	249.8	6.07	0.869	5.84	1.68	3.776
73916	1	1	109	27	<60	Male	Non-Hispanic White	Never Married/Living with Partner	0.97	<1.3	29095	Some college or above	2	0-3	former	2013-2014	mild	yes	no	32.4	>30	2	Q1	9.6	0.9	5.7	282	6.33333	313.333	10.6667	1786	60.8	5.5	80.44	368.8	2.86	0.519	5.38	1.37	3.776
90937	1	2	129	23	<60	Male	Non-Hispanic White	Never Married/Living with Partner	2.81	1.3-3.5	59284.1	Some college or above	4	4	former	2015-2016	mild	no	no	22.7	25	5	Q2	9.3	2	3	196	1.5	98	4.65	294	13.95	5.3	75.14	458	7.5	0.835	5.38	1.22	3.776
57149	1	1	79	22	<60	Male	Non-Hispanic White	Never Married/Living with Partner	0.92	<1.3	95188.2	Some college or above	5	5	never	2009-2010	mild	yes	no	33.99	>30	4	Q2	8.6	2.8	3.2	205	1.14286	73.2143	3.07143	234.286	9.82857	5.3	86.63	475.8	5.36	1.332	5.53	1.14	3.776
56390	1	2	78	44	<60	Female	Non-Hispanic White	Never Married/Living with Partner	1.37	1.3-3.5	21364	Some college or above	5	5	former	2009-2010	moderate	no	no	33.83	>30	5	Q2	8.1	1.5	2.7	256	1.8	170.667	5.4	460.8	14.58	5.2	60.11	243.9	3.57	0.723	5.84	1.76	3.75
65249	1	2	101	23	<60	Female	Non-Hispanic White	Never Married/Living with Partner	0.73	<1.3	55537.6	Some college or above	6	>6	never	2011-2012	moderate	no	no	22.9	25	7	Q3	5.9	1.7	3.6	204	2.11765	120	3.47059	432	12.4941	5.3	70.72	285.5	2.86	0.914	5.87	1.71	3.75
76356	1	1	112	23	<60	Female	Non-Hispanic White	Never Married/Living with Partner	0.17	<1.3	30241	Some college or above	5	5	now	2013-2014	mild	no	no	26.6	25-30	5	Q2	6.1	2.9	4.5	242	1.55172	83.4483	2.10345	375.517	9.46552	5.3	53.92	291.5	3.93	1.14	5.74	1.47	3.75
113967	1	2	151	36	<60	Male	Non-Hispanic White	Never Married/Living with Partner	0.84	<1.3	13907.3	Some college or above	3	0-3	never	2019-2020	never	yes	no	20.7	25	3	Q2	5.8	1.8	1.9	360	1.05556	200	3.22222	380	6.12222	5	74.26	291.5	3.21	0.813	5.33	1.29	3.672
96566	1	1	146	23	<60	Male	Non-Hispanic White	Never Married/Living with Partner	0	<1.3	84997.7	Some college or above	5	5	former	2017-2018	mild	no	no	27.9	25-30	6	Q2	7.1	2.4	2.7	199	1.125	82.9167	2.95833	223.875	7.9875	5.1	121.11	374.7	4.64	1.344	5.4	1.14	3.646
114393	1	2	167	23	<60	Male	Non-Hispanic White	Never Married/Living with Partner	0	<1.3	20120.6	Some college or above	4	4	former	2019-2020	mild	no	no	27.9	25-30	5	Q2	7.1	2.4	2.7	199	1.125	82.9167	2.95833	223.875	7.9875	5.1	121.11	374.7	4.64	1.344	5.4	1.14	3.646
59571	1	2	77	35	<60	Male	Non-Hispanic White	Never Married/Living with Partner	1.74	1.3-3.5	56137.4	Some college or above	4	4	never	2009-2010	heavy	no	no	29.39	25-30	5	Q2	6.1	2.2	4.5	151	2.04545	68.6364	2.77273	308.864	12.4773	5.6	86.63	374.7	3.21	3.714	6.26	0.93	3.62
49566	1	2	69	22	<60	Female	Non-Hispanic White	Never Married/Living with Partner	0.24	<1.3	48409.8	Some college or above	6	>6	never	2007-2008	never	no	no	24.68	25	7	Q3	7.6	2.6	2.7	247	1.03846	95	2.92308	256.5	7.89231	5	56.58	237.9	2.5	0.914	5.66	1.66	3.595
92074	1	1	132	40	<60	Male	Non-Hispanic White	Never Married/Living with Partner	5	>3.5	184666	Some college or above	5	5	former	2015-2016	mild	no	no	27.3	25-30	6	Q2	6.7	1.9	2.8	146	1.47368	76.8421	3.52632	215.158	9.87368	5.1	79.56	356.9	4.64	2.371	5.66	0.98	3.595
50917	1	2	69	21	<60	Female	Non-Hispanic White	Never Married/Living with Partner	0.14	<1.3	74182.7	Some college or above	6	>6	never	2007-2008	never	no	no	32.5	>30	7	Q3	8.8	2.5	3.2	288	1.28	115.2	3.52	368.64	11.264	4.8	62.76	255.8	2.86	1.05	5.46	1.4	3.569
100244	1	2	141	62	>60	Male	Non-Hispanic White	Never Married/Living with Partner	2.8	1.3-3.5	39713.5	Some college or above	3	0-3	former	2017-2018	mild	no	no	32.7	>30	3	Q2	8.6	2.6	3.5	153	1.34615	58.8462	3.30769	205.962	11.5769	5.7	108.73	386.6	9.28	1.174	5.25	1.14	3.569
119547	1	2	164	62	>60	Male	Non-Hispanic White	Never Married/Living with Partner	2.8	1.3-3.5	9472.42	Some college or above	3	0-3	former	2019-2020	mild	no	no	32.7	>30	3	Q2	8.6	2.6	3.5	153	1.34615	58.8462	3.30769	205.962	11.5769	5.7	108.73	386.6	9.28	1.174	5.25	1.14	3.569
59665	1	1	86	42	<60	Female	Non-Hispanic White	Never Married/Living with Partner	0.55	<1.3	17387.6	Some college or above	1	0-3	never	2009-2010	never	no	Borderline	28.93	25-30	1	Q1	10.6	1.5	2.5	276	1.66667	184	7.06667	460	17.6667	5.2	45.08	220.1	1.79	0.756	4.73	0.83	3.569
77466	1	2	113	22	<60	Female	Non-Hispanic White	Never Married/Living with Partner	3.94	>3.5	93870.3	Some college or above	7	>6	never	2013-2014	mild	no	no	29.1	25-30	8	Q3	8	2.6	3.5	328	1.34615	126.154	3.07692	441.538	10.7692	5.2	74.26	297.4	2.86	1.344	5.64	1.47	3.543
79804	1	1	104	20	<60	Female	Non-Hispanic White	Never Married/Living with Partner	5	>3.5	90129.8	Some college or above	6	>6	never	2013-2014	moderate	no	no	24.3	25	6	Q2	5.7	1.7	4.8	283	2.82353	166.471	3.35294	799.059	16.0941	5.2	67.18	297.4	3.21	0.835	5.09	1.16	3.543
81975	1	2	113	48	<60	Female	Non-Hispanic White	Never Married/Living with Partner	2.74	1.3-3.5	90888.6	Some college or above	3	0-3	now	2013-2014	moderate	no	no	31.3	>30	5	Q2	7.7	1.4	3.7	277	2.64286	197.857	5.5	732.071	20.35	5.2	75.14	202.2	3.93	1.694	5.92	1.63	3.517
99867	1	2	146	29	<60	Male	Non-Hispanic White	Never Married/Living with Partner	3.73	>3.5	110145	Some college or above	2	0-3	former	2017-2018	heavy	no	no	23.8	25	3	Q2	9.1	3	5.1	313	1.7	104.333	3.03333	532.1	15.47	5	83.1	440.2	3.57	1.31	5.48	1.4	3.491
115766	1	1	167	29	<60	Male	Non-Hispanic White	Never Married/Living with Partner	3.73	>3.5	55062.3	Some college or above	2	0-3	former	2019-2020	heavy	no	no	23.8	25	3	Q2	9.1	3	5.1	313	1.7	104.333	3.03333	532.1	15.47	5	83.1	440.2	3.57	1.31	5.48	1.4	3.491
61601	1	1	77	30	<60	Female	Non-Hispanic White	Never Married/Living with Partner	2.59	1.3-3.5	64508.6	Some college or above	8	>6	now	2009-2010	heavy	no	no	25.11	25-30	6	Q2	4.7	1.7	3	240	1.76471	141.176	2.76471	423.529	8.29412	5.1	78.68	267.7	5.36	0.519	5.38	1.71	3.439
52483	1	1	84	20	<60	Female	Non-Hispanic White	Never Married/Living with Partner	5	>3.5	63618.3	Some college or above	4	4	never	2009-2010	never	no	no	33.57	>30	4	Q2	10.4	2.1	4.1	250	1.95238	119.048	4.95238	488.095	20.3048	5.4	61	350.9	4.28	0.723	4.99	1.24	3.414
117497	1	1	156	55	<60	Male	Non-Hispanic White	Never Married/Living with Partner	1.57	1.3-3.5	25980.5	Some college or above	4	4	never	2019-2020	heavy	yes	Borderline	30.7	>30	4	Q2	7	1.6	3.4	240	2.125	150	4.375	510	14.875	5.4	89.28	428.3	3.21	2.089	5.59	1.22	3.414
53777	1	2	75	63	>60	Male	Non-Hispanic White	Never Married/Living with Partner	4.16	>3.5	59368.6	Some college or above	2	0-3	never	2009-2010	heavy	yes	yes	36.22	>30	2	Q1	7.5	1.2	2.7	201	2.25	167.5	6.25	452.25	16.875	6.3	90.17	368.8	4.64	1.242	4.78	0.8	3.414
67450	1	2	91	55	<60	Male	Non-Hispanic White	Never Married/Living with Partner	2.24	1.3-3.5	166694	Some college or above	6	>6	now	2011-2012	heavy	no	no	33.6	>30	6	Q2	8.8	1.5	3.5	172	2.33333	114.667	5.86667	401.333	20.5333	5.4	65.42	517.5	5	0.835	5.72	1.94	3.388
68065	1	1	98	20	<60	Female	Non-Hispanic White	Never Married/Living with Partner	0.9	<1.3	116714	Some college or above	3	0-3	never	2011-2012	heavy	no	no	25.3	25-30	4	Q2	7.9	2	4.2	288	2.1	144	3.95	604.8	16.59	5.2	76.02	267.7	4.64	1.445	5.09	1.06	3.362
59953	0	1	79	42	<60	Male	Non-Hispanic White	Never Married/Living with Partner	1.11	<1.3	21301.4	Some college or above	5	5	never	2009-2010	mild	no	Borderline	35.53	>30	4	Q2	6.9	1.5	3	186	2	124	4.6	372	13.8	5.5	96.36	475.8	3.93	1.569	5.12	1.06	3.336
69542	1	1	95	40	<60	Female	Non-Hispanic White	Never Married/Living with Partner	0.65	<1.3	36772.6	Some college or above	2	0-3	never	2011-2012	mild	no	no	31.9	>30	1	Q1	8.2	2.2	3	191	1.36364	86.8182	3.72727	260.455	11.1818	5.8	93.7	303.3	3.57	3.342	5.77	0.91	3.336
84070	1	1	119	40	<60	Male	Non-Hispanic White	Never Married/Living with Partner	4.08	>3.5	105159	Some college or above	4	4	now	2015-2016	moderate	no	no	29.4	25-30	5	Q2	8.6	1.9	3.5	232	1.84211	122.105	4.52632	427.368	15.8421	5.5	65.42	333.1	2.86	0.61	5.51	1.91	3.31
50354	1	1	59	65	>60	Male	Non-Hispanic White	Never Married/Living with Partner	0.59	<1.3	18648.2	Some college or above	5	5	former	2007-2008	mild	yes	no	24.88	25	4	Q2	8.7	1.1	2.9	222	2.63636	201.818	7.90909	585.273	22.9364	4.8	99.01	386.6	7.5	0.982	5.25	1.5	3.31
62288	0	1	103	29	<60	Male	Non-Hispanic White	Never Married/Living with Partner	2.24	1.3-3.5	23281.7	Some college or above	7	>6	never	2011-2012	former	no	no	20.1	25	10	Q3	8.2	1.6	1.9	191	1.1875	119.375	5.125	226.812	9.7375	5	75.14	291.5	3.93	0.711	5.02	1.37	3.31
96951	1	2	141	36	<60	Female	Non-Hispanic White	Never Married/Living with Partner	1.48	1.3-3.5	103875	Some college or above	3	0-3	never	2017-2018	moderate	yes	no	33.8	>30	4	Q2	7.5	2.2	4.7	305	2.13636	138.636	3.40909	651.591	16.0227	5.3	69.84	416.4	4.64	4.11	6.39	1.19	3.31
124486	1	2	164	36	<60	Female	Non-Hispanic White	Never Married/Living with Partner	1.48	1.3-3.5	44981.6	Some college or above	3	0-3	never	2019-2020	moderate	yes	no	33.8	>30	4	Q2	7.5	2.2	4.7	305	2.13636	138.636	3.40909	651.591	16.0227	5.3	69.84	416.4	4.64	4.11	6.39	1.19	3.31
51063	1	1	69	23	<60	Female	Non-Hispanic White	Never Married/Living with Partner	1.67	1.3-3.5	86426.7	Some college or above	1	0-3	never	2007-2008	never	yes	no	44.64	>30	1	Q1	5.5	2.8	4.9	321	1.75	114.643	1.96429	561.75	9.625	5.5	63.65	368.8	3.93	2.134	5.28	0.98	3.31
82389	1	1	109	34	<60	Female	Non-Hispanic White	Never Married/Living with Partner	2.05	1.3-3.5	70489.6	Some college or above	3	0-3	former	2013-2014	moderate	no	Borderline	67.5	>30	3	Q2	6.6	2.3	9.1	287	3.95652	124.783	2.86957	1135.52	26.113	5.7	61.88	398.5	4.28	2.292	5.59	1.24	3.284
68469	0	2	94	25	<60	Male	Non-Hispanic White	Never Married/Living with Partner	1.01	<1.3	30201.1	Some college or above	3	0-3	now	2011-2012	heavy	no	no	32.3	>30	3	Q2	7.6	1.7	4.1	198	2.41176	116.471	4.47059	477.529	18.3294	5.3	88.4	559.1	3.21	1.197	4.86	1.03	3.284
53705	1	1	79	20	<60	Female	Non-Hispanic White	Never Married/Living with Partner	0.92	<1.3	25616.4	Some college or above	7	>6	never	2009-2010	heavy	no	no	22.38	25	7	Q3	7.9	1.1	3	223	2.72727	202.727	7.18182	608.182	21.5455	5.4	63.65	279.6	4.64	0.892	5.48	1.84	3.233
97034	0	2	145	31	<60	Female	Non-Hispanic White	Never Married/Living with Partner	1.44	1.3-3.5	103165	Some college or above	4	4	now	2017-2018	mild	no	no	21.8	25	4	Q2	8.4	2.1	3.3	282	1.57143	134.286	4	443.143	13.2	5.2	57.46	315.2	3.21	0.632	4.99	1.47	3.233
117625	0	1	163	31	<60	Female	Non-Hispanic White	Never Married/Living with Partner	1.44	1.3-3.5	67754.9	Some college or above	4	4	now	2019-2020	mild	no	no	21.8	25	4	Q2	8.4	2.1	3.3	282	1.57143	134.286	4	443.143	13.2	5.2	57.46	315.2	3.21	0.632	4.99	1.47	3.233
79782	1	1	109	30	<60	Male	Non-Hispanic White	Never Married/Living with Partner	1.02	<1.3	16943.3	Some college or above	3	0-3	former	2013-2014	never	no	no	21.2	25	3	Q2	4.7	2.2	2.7	231	1.22727	105	2.13636	283.5	5.76818	4.8	69.84	243.9	1.79	1.66	5.2	1.22	3.233
74880	1	1	116	39	<60	Male	Non-Hispanic White	Never Married/Living with Partner	0.97	<1.3	14275.3	Some college or above	5	5	never	2013-2014	mild	yes	no	31.8	>30	7	Q3	9.6	1.4	3.5	239	2.5	170.714	6.85714	597.5	24	5	106.08	410.4	2.5	1.445	4.84	0.93	3.233
52475	1	1	79	21	<60	Female	Non-Hispanic White	Never Married/Living with Partner	0.55	<1.3	22601.1	Some college or above	7	>6	never	2009-2010	mild	no	no	24.02	25	6	Q2	4.9	2.8	3.5	213	1.25	76.0714	1.75	266.25	6.125	5.7	80.44	249.8	4.28	1.253	5.48	1.71	3.207
100952	0	1	143	21	<60	Male	Non-Hispanic White	Never Married/Living with Partner	4.19	>3.5	162896	Some college or above	4	4	now	2017-2018	heavy	no	no	20.8	25	3	Q2	12.5	2.2	2.5	203	1.13636	92.2727	5.68182	230.682	14.2045	5.4	75.14	350.9	5	0.644	4.89	1.4	3.207
112355	0	1	166	21	<60	Male	Non-Hispanic White	Never Married/Living with Partner	4.19	>3.5	177670	Some college or above	4	4	now	2019-2020	heavy	no	no	20.8	25	3	Q2	12.5	2.2	2.5	203	1.13636	92.2727	5.68182	230.682	14.2045	5.4	75.14	350.9	5	0.644	4.89	1.4	3.207
67595	0	2	94	49	<60	Male	Non-Hispanic White	Never Married/Living with Partner	2.11	1.3-3.5	25532.3	Some college or above	4	4	never	2011-2012	mild	yes	Borderline	29.6	25-30	5	Q2	6.2	1.8	2.9	189	1.61111	105	3.44444	304.5	9.98889	6	78.68	368.8	5	1.603	5.09	1.16	3.207
62864	1	1	94	57	<60	Female	Non-Hispanic White	Never Married/Living with Partner	0.32	<1.3	32334.8	Some college or above	4	4	now	2011-2012	mild	no	yes	29.9	25-30	4	Q2	8.5	1.7	4.4	235	2.58824	138.235	5	608.235	22	6.9	141.44	398.5	12.5	3.963	6.21	1.24	3.155
97284	1	1	135	52	<60	Female	Non-Hispanic White	Never Married/Living with Partner	0.75	<1.3	196979	Some college or above	4	4	now	2017-2018	heavy	yes	no	27.7	25-30	4	Q2	8.1	2	4.6	328	2.3	164	4.05	754.4	18.63	5.3	68.95	291.5	3.57	1.298	5.56	1.84	3.129
110409	1	1	155	52	<60	Female	Non-Hispanic White	Never Married/Living with Partner	0.75	<1.3	54234.8	Some college or above	4	4	now	2019-2020	heavy	yes	no	27.7	25-30	4	Q2	8.1	2	4.6	328	2.3	164	4.05	754.4	18.63	5.3	68.95	291.5	3.57	1.298	5.56	1.84	3.129
98144	1	2	145	45	<60	Female	Non-Hispanic White	Never Married/Living with Partner	2.43	1.3-3.5	162321	Some college or above	2	0-3	never	2017-2018	never	no	no	23.5	25	3	Q2	3.7	1.7	7.8	221	4.58824	130	2.17647	1014	16.9765	5.4	64.53	297.4	5.71	1.287	4.94	1.22	3.129
123537	1	1	163	45	<60	Female	Non-Hispanic White	Never Married/Living with Partner	2.43	1.3-3.5	119940	Some college or above	2	0-3	never	2019-2020	never	no	no	23.5	25	3	Q2	3.7	1.7	7.8	221	4.58824	130	2.17647	1014	16.9765	5.4	64.53	297.4	5.71	1.287	4.94	1.22	3.129
120022	0	2	165	56	<60	Male	Non-Hispanic White	Never Married/Living with Partner	3.85	>3.5	17423.9	Some college or above	5	5	former	2019-2020	mild	yes	no	22.4	25	7	Q3	9.9	1.5	3.5	217	2.33333	144.667	6.6	506.333	23.1	5.7	83.1	380.7	7.14	1.106	4.97	1.37	3.077
94013	0	2	140	56	<60	Male	Non-Hispanic White	Never Married/Living with Partner	3.85	>3.5	32116.9	Some college or above	5	5	former	2017-2018	mild	no	no	22.4	25	7	Q3	9.9	1.5	3.5	217	2.33333	144.667	6.6	506.333	23.1	5.7	83.1	380.7	7.14	1.106	4.97	1.37	3.077
119694	0	2	149	20	<60	Female	Non-Hispanic White	Never Married/Living with Partner	3.52	>3.5	82618.6	Some college or above	4	4	never	2019-2020	heavy	no	no	19.5	25	5	Q2	9.7	1.5	5	396	3.33333	264	6.46667	1320	32.3333	5.1	54.81	208.2	2.86	0.858	4.76	1.29	3.077
115875	1	2	149	67	>60	Female	Non-Hispanic White	Never Married/Living with Partner	5	>3.5	31364.3	Some college or above	7	>6	former	2019-2020	moderate	no	yes	46.9	>30	9	Q3	6.4	2.2	4.5	287	2.04545	130.455	2.90909	587.045	13.0909	6.7	63.65	410.4	5.71	1.163	4.78	1.16	3.077
42787	1	1	71	35	<60	Female	Non-Hispanic White	Never Married/Living with Partner	1.86	1.3-3.5	103634	Some college or above	5	5	never	2007-2008	mild	no	Borderline	27.34	25-30	5	Q2	4.7	2.2	5.3	312	2.40909	141.818	2.13636	751.636	11.3227	4.9	81.33	440.2	4.64	1.129	4.76	1.19	3.051
114835	1	2	149	56	<60	Female	Non-Hispanic White	Never Married/Living with Partner	2.25	1.3-3.5	35691.6	Some college or above	5	5	never	2019-2020	mild	yes	no	27.5	25-30	7	Q3	7.7	1.2	2.3	175	1.91667	145.833	6.41667	335.417	14.7583	5.6	68.07	285.5	6.07	0.723	5.35	1.99	3.026
79273	1	2	105	48	<60	Female	Non-Hispanic White	Never Married/Living with Partner	1.71	1.3-3.5	107394	Some college or above	6	>6	now	2013-2014	mild	yes	no	22.9	25	7	Q3	9	1.2	4.1	215	3.41667	179.167	7.5	734.583	30.75	5.4	75.14	232	4.28	0.497	5.25	1.99	3.026
67917	0	1	103	27	<60	Male	Non-Hispanic White	Never Married/Living with Partner	2.6	1.3-3.5	23281.7	Some college or above	2	0-3	never	2011-2012	mild	no	no	26.9	25-30	3	Q2	8	1.5	4.2	229	2.8	152.667	5.33333	641.2	22.4	5.4	76.91	350.9	4.28	1.174	5.09	1.53	3.026
49018	0	1	59	35	<60	Male	Non-Hispanic White	Never Married/Living with Partner	5	>3.5	72664.9	Some college or above	5	5	former	2007-2008	heavy	no	Borderline	27.61	25-30	5	Q2	6.3	1.4	4	321	2.85714	229.286	4.5	917.143	18	4.8	90.17	380.7	5.71	1.344	4.68	1.06	3
60729	1	1	77	23	<60	Female	Non-Hispanic White	Never Married/Living with Partner	5	>3.5	76883.5	Some college or above	6	>6	never	2009-2010	mild	no	no	27.39	25-30	6	Q2	9.6	1.8	2.3	227	1.27778	126.111	5.33333	290.056	12.2667	4.8	65.42	285.5	4.28	0.711	5.22	1.91	2.974
79960	0	2	113	26	<60	Female	Non-Hispanic White	Never Married/Living with Partner	1.53	1.3-3.5	69751.3	Some college or above	5	5	now	2013-2014	heavy	no	no	23.9	25	5	Q2	8.1	1.2	3.5	200	2.91667	166.667	6.75	583.333	23.625	4.7	61.88	184.4	2.86	0.361	4.63	1.5	2.974
60427	1	1	80	51	<60	Female	Non-Hispanic White	Never Married/Living with Partner	1.91	1.3-3.5	72196.8	Some college or above	3	0-3	former	2009-2010	mild	yes	yes	38.9	>30	4	Q2	4.1	2.3	5.5	238	2.3913	103.478	1.78261	569.13	9.80435	8.4	48.62	297.4	2.5	1.332	4.58	0.98	2.974
95867	1	2	139	34	<60	Female	Non-Hispanic White	Never Married/Living with Partner	1.27	<1.3	21176.8	Some college or above	4	4	now	2017-2018	heavy	yes	Borderline	48.4	>30	5	Q2	7.4	2.8	5.6	182	2	65	2.64286	364	14.8	5.7	82.21	386.6	5.71	1.389	4.27	0.65	2.974
118759	1	1	157	34	<60	Female	Non-Hispanic White	Never Married/Living with Partner	1.27	<1.3	34240.1	Some college or above	4	4	now	2019-2020	heavy	yes	Borderline	48.4	>30	5	Q2	7.4	2.8	5.6	182	2	65	2.64286	364	14.8	5.7	82.21	386.6	5.71	1.389	4.27	0.65	2.974
52290	1	1	86	32	<60	Male	Non-Hispanic White	Never Married/Living with Partner	1.29	<1.3	65252.4	Some college or above	8	>6	never	2009-2010	mild	no	no	22.77	25	7	Q3	9.1	2.2	3.2	221	1.45455	100.455	4.13636	321.455	13.2364	5.2	76.91	333.1	4.28	1.163	5.3	1.81	2.948
70014	0	1	93	32	<60	Male	Non-Hispanic White	Never Married/Living with Partner	5	>3.5	87558.5	Some college or above	5	5	never	2011-2012	mild	no	Borderline	28.6	25-30	6	Q2	8.5	2.3	4	145	1.73913	63.0435	3.69565	252.174	14.7826	5.9	73.37	345	3.21	1.502	4.81	1.16	2.948
43801	1	2	63	72	>60	Male	Non-Hispanic White	Never Married/Living with Partner	3.85	>3.5	29588.8	Some college or above	4	4	former	2007-2008	mild	no	Borderline	29.81	25-30	4	Q2	11	1.9	3	153	1.57895	80.5263	5.78947	241.579	17.3684	5.3	88.4	559.1	5.71	2.653	5.22	1.06	2.948
66089	0	1	102	34	<60	Male	Non-Hispanic White	Never Married/Living with Partner	0.92	<1.3	18636	Some college or above	4	4	never	2011-2012	moderate	no	no	23.4	25	4	Q2	7.8	1.4	3.6	200	2.57143	142.857	5.57143	514.286	20.0571	5.1	88.4	297.4	2.14	1.106	4.58	1.14	2.922
83891	1	1	125	54	<60	Female	Non-Hispanic White	Never Married/Living with Partner	5	>3.5	97546.4	Some college or above	6	>6	never	2015-2016	moderate	yes	Borderline	38.8	>30	6	Q2	7.6	2.3	2.8	231	1.21739	100.435	3.30435	281.217	9.25217	5.4	72.49	333.1	3.57	0.598	5.87	2.69	2.896
50373	0	1	59	21	<60	Female	Non-Hispanic White	Never Married/Living with Partner	5	>3.5	90589.8	Some college or above	7	>6	never	2007-2008	never	no	no	19.61	25	6	Q2	8.6	2.2	4.1	214	1.86364	97.2727	3.90909	398.818	16.0273	5.2	63.65	208.2	2.5	0.779	4.89	1.63	2.896
50238	0	1	61	51	<60	Male	Non-Hispanic White	Never Married/Living with Partner	1.92	1.3-3.5	23052.7	Some college or above	5	5	former	2007-2008	heavy	no	no	20.76	25	5	Q2	7.3	2.6	4.5	236	1.73077	90.7692	2.80769	408.462	12.6346	5.3	80.44	398.5	3.57	1.14	4.58	1.16	2.896
109549	0	2	149	22	<60	Male	Non-Hispanic White	Never Married/Living with Partner	3.52	>3.5	96634.8	Some college or above	4	4	never	2019-2020	mild	no	no	35.7	>30	4	Q2	8.6	2.7	6.3	239	2.33333	88.5185	3.18519	557.667	20.0667	4.6	97.24	440.2	4.28	0.892	4.45	1.14	2.896
58165	1	2	76	72	>60	Female	Non-Hispanic White	Never Married/Living with Partner	1.7	1.3-3.5	23863.1	Some college or above	4	4	never	2009-2010	never	no	Borderline	35.92	>30	4	Q2	5.9	1.9	4.6	178	2.42105	93.6842	3.10526	430.947	14.2842	6.1	81.33	392.6	5	1.795	4.76	1.03	2.896
65991	0	3	91	26	<60	Female	Non-Hispanic White	Never Married/Living with Partner	2.75	1.3-3.5	121364	Some college or above	4	4	now	2011-2012	mild	no	no	22.3	25	5	Q2	7.8	1.6	3.4	207	2.125	129.375	4.875	439.875	16.575	4.8	77.79	178.4	4.28	1.016	4.86	1.53	2.87
75992	0	2	115	34	<60	Female	Non-Hispanic White	Never Married/Living with Partner	1.22	<1.3	34845.8	Some college or above	4	4	now	2013-2014	heavy	no	no	28.5	25-30	7	Q3	6	1.4	5.9	168	4.21429	120	4.28571	708	25.2857	4.7	89.28	267.7	6.43	1.31	4.97	1.5	2.87
65177	0	2	92	22	<60	Male	Non-Hispanic White	Never Married/Living with Partner	3.51	>3.5	126250	Some college or above	6	>6	former	2011-2012	heavy	no	no	22.8	25	6	Q2	7.5	2.1	3.3	232	1.57143	110.476	3.57143	364.571	11.7857	4.9	102.54	374.7	5.36	1.445	4.84	1.29	2.87
60389	1	2	76	25	<60	Female	Non-Hispanic White	Never Married/Living with Partner	1.03	<1.3	31098.7	Some college or above	4	4	former	2009-2010	heavy	no	no	27.59	25-30	5	Q2	6	3.2	3.7	204	1.15625	63.75	1.875	235.875	6.9375	5.3	71.6	285.5	2.86	0.914	5.17	1.91	2.845
49221	1	1	69	27	<60	Male	Non-Hispanic White	Never Married/Living with Partner	5	>3.5	100931	Some college or above	4	4	never	2007-2008	mild	no	no	24.02	25	4	Q2	7.9	1.8	3.3	291	1.83333	161.667	4.38889	533.5	14.4833	4.6	72.49	279.6	3.21	1.806	4.89	1.24	2.819
60697	1	2	86	21	<60	Female	Non-Hispanic White	Never Married/Living with Partner	3.4	1.3-3.5	69859.6	Some college or above	5	5	never	2009-2010	moderate	no	no	16.78	25	6	Q2	6	3.1	2.6	277	0.83871	89.3548	1.93548	232.323	5.03226	5.1	61	249.8	2.86	0.621	5.17	2.09	2.793
101330	0	1	138	22	<60	Female	Non-Hispanic White	Never Married/Living with Partner	1.71	1.3-3.5	74232.7	Some college or above	4	4	never	2017-2018	moderate	no	no	21.7	25	5	Q2	7.6	3	3	247	1	82.3333	2.53333	247	7.6	5.2	56.58	208.2	4.64	0.869	5.04	1.86	2.793
124710	0	2	169	22	<60	Female	Non-Hispanic White	Never Married/Living with Partner	1.71	1.3-3.5	51033.2	Some college or above	4	4	never	2019-2020	moderate	no	no	21.7	25	5	Q2	7.6	3	3	247	1	82.3333	2.53333	247	7.6	5.2	56.58	208.2	4.64	0.869	5.04	1.86	2.793
77144	0	1	115	27	<60	Female	Non-Hispanic White	Never Married/Living with Partner	0.61	<1.3	72288.6	Some college or above	6	>6	never	2013-2014	moderate	no	no	22.2	25	8	Q3	8.9	2.3	3.3	206	1.43478	89.5652	3.86957	295.565	12.7696	5.2	71.6	255.8	5	0.96	4.76	1.53	2.793
67834	0	3	91	33	<60	Female	Non-Hispanic White	Never Married/Living with Partner	2.75	1.3-3.5	94092.3	Some college or above	7	>6	former	2011-2012	mild	no	no	28.2	25-30	8	Q3	2.8	3	5.6	235	1.86667	78.3333	0.933333	438.667	5.22667	5.2	76.91	267.7	3.57	0.666	4.6	1.5	2.793
92835	0	1	121	31	<60	Male	Non-Hispanic White	Never Married/Living with Partner	1.06	<1.3	39576.7	Some college or above	5	5	now	2015-2016	moderate	no	no	21.5	25	4	Q2	7	1.5	4	222	2.66667	148	4.66667	592	18.6667	5	85.75	315.2	4.64	0.96	4.37	1.14	2.793
47329	1	2	63	22	<60	Female	Non-Hispanic White	Never Married/Living with Partner	3.92	>3.5	102154	Some college or above	5	5	never	2007-2008	moderate	no	Borderline	22.15	25	5	Q2	8.9	2.4	3.8	261	1.58333	108.75	3.70833	413.25	14.0917	5.3	83.98	261.7	3.21	0.824	4.24	1.06	2.793
121464	1	2	168	33	<60	Male	Non-Hispanic White	Never Married/Living with Partner	3.77	>3.5	23985.8	Some college or above	4	4	never	2019-2020	mild	no	no	35.6	>30	4	Q2	5.5	3.1	6.6	355	2.12903	114.516	1.77419	755.806	11.7097	5.4	130.83	404.5	6.07	0.813	3.93	0.78	2.793
79409	1	1	112	21	<60	Female	Non-Hispanic White	Never Married/Living with Partner	5	>3.5	84997.4	Some college or above	4	4	never	2013-2014	moderate	no	no	23.8	25	6	Q2	8.4	3.5	4.1	212	1.17143	60.5714	2.4	248.343	9.84	4.5	76.02	214.1	3.57	1.716	5.59	2.04	2.767
87120	0	2	124	21	<60	Female	Non-Hispanic White	Never Married/Living with Partner	5	>3.5	82016.3	Some college or above	5	5	never	2015-2016	heavy	no	no	19.3	25	4	Q2	6.7	1.9	3.2	222	1.68421	116.842	3.52632	373.895	11.2842	5.3	57.46	273.6	3.21	0.429	4.68	1.71	2.767
52447	1	2	88	24	<60	Female	Non-Hispanic White	Never Married/Living with Partner	2.91	1.3-3.5	69278.4	Some college or above	3	0-3	never	2009-2010	heavy	no	no	37.24	>30	5	Q2	13.5	1.4	4.7	340	3.35714	242.857	9.64286	1141.43	45.3214	5.5	67.18	333.1	3.21	0.982	4.29	1.09	2.767
79026	1	1	115	23	<60	Male	Non-Hispanic White	Never Married/Living with Partner	1.22	<1.3	91728.6	Some college or above	4	4	never	2013-2014	moderate	no	no	21.3	25	7	Q3	7.7	2.3	4.5	281	1.95652	122.174	3.34783	549.783	15.0652	5	68.07	279.6	2.5	1.005	4.24	1.01	2.767
51817	0	3	86	80	>60	Female	Non-Hispanic White	Never Married/Living with Partner	5	>3.5	27697	Some college or above	7	>6	never	2009-2010	mild	no	no	21.2	25	6	Q2	6.3	1.2	6.3	267	5.25	222.5	5.25	1401.75	33.075	5.5	66.3	208.2	8.21	1.377	5.02	1.66	2.741
64893	0	2	103	23	<60	Female	Non-Hispanic White	Never Married/Living with Partner	3.44	1.3-3.5	76707.1	Some college or above	4	4	never	2011-2012	heavy	no	no	18.9	25	4	Q2	7.9	2	2.8	265	1.4	132.5	3.95	371	11.06	5.2	71.6	178.4	3.57	0.824	4.63	1.5	2.741
64370	0	2	93	25	<60	Male	Non-Hispanic White	Never Married/Living with Partner	1.25	<1.3	30408.2	Some college or above	5	5	never	2011-2012	never	no	no	21.6	25	5	Q2	3.8	1.6	3	184	1.875	115	2.375	345	7.125	4.9	70.72	249.8	5	1.016	4.63	1.42	2.741
113138	0	1	171	36	<60	Male	Non-Hispanic White	Never Married/Living with Partner	1.51	1.3-3.5	28326.5	Some college or above	1	0-3	never	2019-2020	heavy	yes	yes	33.8	>30	1	Q1	6.9	1.5	4.3	226	2.86667	150.667	4.6	647.867	19.78	9.4	109.62	267.7	5	1.05	4.47	1.24	2.741
99181	0	2	146	29	<60	Male	Non-Hispanic White	Never Married/Living with Partner	0.58	<1.3	61036.8	Some college or above	4	4	never	2017-2018	moderate	no	no	23.9	25	4	Q2	7.7	1.9	3.4	220	1.78947	115.789	4.05263	393.684	13.7789	4.9	87.52	410.4	4.28	0.914	4.22	1.06	2.741
116302	0	1	167	29	<60	Male	Non-Hispanic White	Never Married/Living with Partner	0.58	<1.3	15109.3	Some college or above	4	4	never	2019-2020	moderate	no	no	23.9	25	4	Q2	7.7	1.9	3.4	220	1.78947	115.789	4.05263	393.684	13.7789	4.9	87.52	410.4	4.28	0.914	4.22	1.06	2.741
54587	0	2	86	37	<60	Female	Non-Hispanic White	Never Married/Living with Partner	3.23	1.3-3.5	59274.6	Some college or above	1	0-3	now	2009-2010	mild	yes	no	33.97	>30	1	Q1	6.9	1.6	3.6	309	2.25	193.125	4.3125	695.25	15.525	4.9	69.84	309.3	3.21	0.892	4.42	1.29	2.715
102899	0	2	148	20	<60	Female	Non-Hispanic White	Never Married/Living with Partner	1.68	1.3-3.5	92017.8	Some college or above	7	>6	never	2017-2018	moderate	no	no	23.4	25	7	Q3	4.9	2.2	3.1	254	1.40909	115.455	2.22727	357.909	6.90455	5	68.95	243.9	3.57	0.926	4.76	1.66	2.689
110379	0	2	154	20	<60	Female	Non-Hispanic White	Never Married/Living with Partner	1.68	1.3-3.5	45892.4	Some college or above	6	>6	never	2019-2020	moderate	no	no	23.4	25	6	Q2	4.9	2.2	3.1	254	1.40909	115.455	2.22727	357.909	6.90455	5	68.95	243.9	3.57	0.926	4.76	1.66	2.689
94618	0	2	136	49	<60	Male	Non-Hispanic White	Never Married/Living with Partner	4.94	>3.5	197705	Some college or above	2	0-3	former	2017-2018	mild	yes	no	32.7	>30	4	Q2	9	1.5	3.1	167	2.06667	111.333	6	345.133	18.6	5.4	99.89	374.7	4.64	1.445	4.45	1.09	2.689
117375	0	2	161	49	<60	Male	Non-Hispanic White	Never Married/Living with Partner	4.94	>3.5	70538.1	Some college or above	2	0-3	former	2019-2020	mild	yes	no	32.7	>30	4	Q2	9	1.5	3.1	167	2.06667	111.333	6	345.133	18.6	5.4	99.89	374.7	4.64	1.445	4.45	1.09	2.689
95792	1	1	139	23	<60	Male	Non-Hispanic White	Never Married/Living with Partner	2.49	1.3-3.5	156608	Some college or above	6	>6	never	2017-2018	mild	no	no	28.7	25-30	5	Q2	8	2.9	2.9	315	1	108.621	2.75862	315	8	5.3	75.14	404.5	4.28	1.298	4.24	0.96	2.689
116537	1	2	157	23	<60	Male	Non-Hispanic White	Never Married/Living with Partner	2.49	1.3-3.5	180106	Some college or above	6	>6	never	2019-2020	mild	no	no	28.7	25-30	5	Q2	8	2.9	2.9	315	1	108.621	2.75862	315	8	5.3	75.14	404.5	4.28	1.298	4.24	0.96	2.689
90521	1	2	120	48	<60	Male	Non-Hispanic White	Never Married/Living with Partner	3.54	>3.5	45307.5	Some college or above	6	>6	never	2015-2016	mild	no	Borderline	27.3	25-30	6	Q2	10.9	2.1	3	219	1.42857	104.286	5.19048	312.857	15.5714	5.2	81.33	404.5	4.28	1.253	5.25	2.02	2.664
61905	0	2	80	77	>60	Female	Non-Hispanic White	Never Married/Living with Partner	2.12	1.3-3.5	48369.7	Some college or above	4	4	never	2009-2010	mild	yes	no	46.81	>30	5	Q2	7.6	0.8	4.8	460	6	575	9.5	2760	45.6	5.3	68.07	356.9	6.07	1.073	5.12	1.97	2.664
122487	0	2	168	20	<60	Female	Non-Hispanic White	Never Married/Living with Partner	0.2	<1.3	19455.1	Some college or above	4	4	never	2019-2020	heavy	no	no	19.4	25	5	Q2	8	2.3	3.2	266	1.3913	115.652	3.47826	370.087	11.1304	5	82.21	368.8	6.78	0.463	4.42	1.55	2.664
55522	0	1	80	39	<60	Male	Non-Hispanic White	Never Married/Living with Partner	1.94	1.3-3.5	58511	Some college or above	3	0-3	now	2009-2010	mild	no	no	26.41	25-30	4	Q2	11.8	1.5	4	267	2.66667	178	7.86667	712	31.4667	5.3	78.68	261.7	5	1.287	4.68	1.42	2.664
68853	1	2	91	37	<60	Female	Non-Hispanic White	Never Married/Living with Partner	0.26	<1.3	29015.3	Some college or above	3	0-3	now	2011-2012	never	yes	Borderline	44	>30	3	Q2	5.6	2.8	6.8	245	2.42857	87.5	2	595	13.6	5.6	68.95	291.5	3.21	1.784	4.84	1.34	2.664
42710	1	2	71	29	<60	Male	Non-Hispanic White	Never Married/Living with Partner	4.33	>3.5	94972.7	Some college or above	4	4	never	2007-2008	former	no	no	29.24	25-30	5	Q2	7.4	1.6	4.1	222	2.5625	138.75	4.625	568.875	18.9625	5	83.1	398.5	5.71	2.585	4.68	0.83	2.664
47590	1	2	60	49	<60	Female	Non-Hispanic White	Never Married/Living with Partner	2.31	1.3-3.5	91513.5	Some college or above	4	4	former	2007-2008	mild	no	Borderline	21	25	4	Q2	8.1	2.5	2.4	332	0.96	132.8	3.24	318.72	7.776	5.8	71.6	303.3	3.21	1.885	4.78	1.29	2.638
70127	1	1	91	26	<60	Female	Non-Hispanic White	Never Married/Living with Partner	1.29	<1.3	154652	Some college or above	4	4	former	2011-2012	mild	no	no	29.5	25-30	7	Q3	8.4	2.4	2.6	343	1.08333	142.917	3.5	371.583	9.1	5.3	60.11	237.9	3.21	1.118	4.32	1.16	2.638
50357	1	2	66	43	<60	Male	Non-Hispanic White	Never Married/Living with Partner	0	<1.3	37405.8	Some college or above	3	0-3	never	2007-2008	heavy	no	no	22.19	25	4	Q2	10.8	1.9	2.5	267	1.31579	140.526	5.68421	351.316	14.2105	4.9	106.08	404.5	5.36	1.027	5.3	2.22	2.612
66343	0	1	98	20	<60	Female	Non-Hispanic White	Never Married/Living with Partner	0.27	<1.3	116714	Some college or above	5	5	now	2011-2012	heavy	no	Borderline	34.6	>30	4	Q2	7.7	3.7	4.6	268	1.24324	72.4324	2.08108	333.189	9.57297	5.3	63.65	416.4	4.28	1.016	4.42	1.34	2.612
67972	0	2	96	30	<60	Male	Non-Hispanic White	Never Married/Living with Partner	1.38	1.3-3.5	90031.5	Some college or above	4	4	now	2011-2012	heavy	no	no	30.5	>30	5	Q2	8.1	1.7	4.9	316	2.88235	185.882	4.76471	910.824	23.3471	5.5	104.31	493.7	3.21	1.129	4.27	1.14	2.612
85711	0	2	123	52	<60	Female	Non-Hispanic White	Never Married/Living with Partner	3.75	>3.5	123452	Some college or above	5	5	never	2015-2016	never	no	no	34.1	>30	7	Q3	7	1.9	3.4	263	1.78947	138.421	3.68421	470.632	12.5263	5.4	55.69	285.5	5.71	1.614	4.76	1.42	2.586
84751	0	1	126	54	<60	Male	Non-Hispanic White	Never Married/Living with Partner	1.87	1.3-3.5	145750	Some college or above	3	0-3	never	2015-2016	former	no	Borderline	32.3	>30	3	Q2	8.1	3.5	3.6	205	1.02857	58.5714	2.31429	210.857	8.33143	5.5	109.62	321.2	4.28	0.644	4.27	1.4	2.586
58754	0	1	76	35	<60	Female	Non-Hispanic White	Never Married/Living with Partner	5	>3.5	68102.3	Some college or above	9	>6	now	2009-2010	heavy	no	no	22.16	25	10	Q3	11.7	1.7	3.1	188	1.82353	110.588	6.88235	342.824	21.3353	5.1	68.95	285.5	3.57	1.073	4.73	1.68	2.56
118126	1	1	156	38	<60	Male	Non-Hispanic White	Never Married/Living with Partner	1.28	<1.3	21194.9	Some college or above	6	>6	former	2019-2020	mild	no	no	32.2	>30	7	Q3	6.7	2.1	6.4	275	3.04762	130.952	3.19048	838.095	20.419	5.4	80.44	321.2	3.57	1.716	4.22	0.88	2.56
50316	0	2	72	20	<60	Male	Non-Hispanic White	Never Married/Living with Partner	5	>3.5	88582.1	Some college or above	3	0-3	former	2007-2008	heavy	no	no	23.23	25	3	Q2	10.1	2.3	3.8	219	1.65217	95.2174	4.3913	361.826	16.687	5.1	75.14	356.9	3.93	1.197	4.53	1.45	2.534
78440	1	2	109	57	<60	Male	Non-Hispanic White	Never Married/Living with Partner	0	<1.3	112020	Some college or above	5	5	former	2013-2014	former	yes	yes	29	25-30	6	Q2	10	0.9	2.4	164	2.66667	182.222	11.1111	437.333	26.6667	5.3	83.98	350.9	5	2.066	4.65	1.16	2.534
62007	1	1	77	28	<60	Male	Non-Hispanic White	Never Married/Living with Partner	3.28	1.3-3.5	97363.5	Some college or above	3	0-3	never	2009-2010	former	no	no	29.74	25-30	2	Q1	7.1	2.5	5.5	293	2.2	117.2	2.84	644.6	15.62	5.2	85.75	291.5	5.71	0.971	3.8	0.83	2.534
68693	0	1	95	28	<60	Male	Non-Hispanic White	Never Married/Living with Partner	4.14	>3.5	126020	Some college or above	4	4	never	2011-2012	former	no	no	25.8	25-30	7	Q3	10	2.1	2.6	283	1.2381	134.762	4.7619	350.381	12.381	5.1	79.56	356.9	4.64	0.463	4.55	1.84	2.508
43602	1	2	62	54	<60	Female	Non-Hispanic White	Never Married/Living with Partner	3.93	>3.5	115407	Some college or above	7	>6	never	2007-2008	mild	yes	no	26.75	25-30	7	Q3	7.6	1.8	3.3	277	1.83333	153.889	4.22222	507.833	13.9333	5.2	81.33	309.3	5.36	1.05	4.53	1.53	2.508
71745	1	2	91	21	<60	Female	Non-Hispanic White	Never Married/Living with Partner	5	>3.5	132157	Some college or above	5	5	never	2011-2012	heavy	no	no	27.8	25-30	6	Q2	7.7	3.2	2.8	291	0.875	90.9375	2.40625	254.625	6.7375	5.1	66.3	297.4	3.21	1.964	4.78	1.37	2.508
78937	1	1	113	55	<60	Male	Non-Hispanic White	Never Married/Living with Partner	0.26	<1.3	114621	Some college or above	6	>6	now	2013-2014	heavy	yes	no	34.2	>30	7	Q3	9.8	1.6	4	159	2.5	99.375	6.125	397.5	24.5	4.8	79.56	339	2.5	0.937	4.06	1.11	2.508
49568	1	1	63	52	<60	Male	Non-Hispanic White	Never Married/Living with Partner	5	>3.5	79778.1	Some college or above	8	>6	former	2007-2008	mild	yes	no	28.4	25-30	9	Q3	8.1	1.5	2.8	143	1.86667	95.3333	5.4	266.933	15.12	5.4	99.01	392.6	5	1.761	4.09	0.78	2.508
53154	1	2	77	55	<60	Male	Non-Hispanic White	Never Married/Living with Partner	0.09	<1.3	23508	Some college or above	5	5	now	2009-2010	former	yes	yes	22.57	25	5	Q2	8.4	1.4	3.9	167	2.78571	119.286	6	465.214	23.4	5.4	62.76	386.6	3.21	1.118	5.48	2.48	2.483
54565	0	1	76	36	<60	Female	Non-Hispanic White	Never Married/Living with Partner	5	>3.5	52320.7	Some college or above	7	>6	never	2009-2010	moderate	no	no	20.66	25	8	Q3	7.3	2.3	5	233	2.17391	101.304	3.17391	506.522	15.8696	5.1	57.46	291.5	4.28	1.027	4.84	1.89	2.483
75328	0	2	113	24	<60	Male	Non-Hispanic White	Never Married/Living with Partner	5	>3.5	97392.7	Some college or above	4	4	former	2013-2014	heavy	no	no	21.3	25	4	Q2	14.2	3.2	3	229	0.9375	71.5625	4.4375	214.688	13.3125	5.3	89.28	380.7	5.36	0.406	4.29	1.63	2.483
113740	0	2	160	63	>60	Female	Non-Hispanic White	Never Married/Living with Partner	0.72	<1.3	35578.1	Some college or above	3	0-3	never	2019-2020	never	yes	yes	32.7	>30	3	Q2	9.6	1.4	2.9	259	2.07143	185	6.85714	536.5	19.8857	5.1	82.21	350.9	3.21	0.756	4.29	1.47	2.483
120810	0	1	149	20	<60	Female	Non-Hispanic White	Never Married/Living with Partner	3.75	>3.5	55472.3	Some college or above	3	0-3	never	2019-2020	heavy	no	no	24.4	25	4	Q2	9.2	1	3.9	216	3.9	216	9.2	842.4	35.88	5.5	83.98	339	4.28	0.745	4.27	1.45	2.483
67966	0	1	100	20	<60	Male	Non-Hispanic White	Never Married/Living with Partner	4.63	>3.5	103801	Some college or above	4	4	never	2011-2012	heavy	no	no	19.8	25	4	Q2	9.8	2.5	3.4	254	1.36	101.6	3.92	345.44	13.328	4.9	90.17	374.7	5.36	0.948	4.16	1.24	2.483
57771	0	2	77	21	<60	Male	Non-Hispanic White	Never Married/Living with Partner	4.27	>3.5	35773.1	Some college or above	4	4	never	2009-2010	heavy	no	no	25.8	25-30	4	Q2	8	2.5	3.8	254	1.52	101.6	3.2	386.08	12.16	5.5	83.1	392.6	5.36	0.802	3.98	1.14	2.483
97011	1	2	147	26	<60	Female	Non-Hispanic White	Never Married/Living with Partner	5	>3.5	85280.5	Some college or above	4	4	now	2017-2018	mild	no	no	28.6	25-30	5	Q2	4.5	2	4.9	189	2.45	94.5	2.25	463.05	11.025	4.6	71.6	279.6	3.57	0.598	3.88	1.11	2.483
122929	1	2	172	26	<60	Female	Non-Hispanic White	Never Married/Living with Partner	5	>3.5	72403.9	Some college or above	4	4	now	2019-2020	mild	no	no	28.6	25-30	4	Q2	4.5	2	4.9	189	2.45	94.5	2.25	463.05	11.025	4.6	71.6	279.6	3.57	0.598	3.88	1.11	2.483
79649	0	1	105	20	<60	Male	Non-Hispanic White	Never Married/Living with Partner	1.91	1.3-3.5	94520.5	Some college or above	5	5	never	2013-2014	heavy	no	no	25.4	25-30	6	Q2	7.9	2.7	3.6	210	1.33333	77.7778	2.92593	280	10.5333	5.3	86.63	339	5.71	0.79	4.32	1.5	2.457
50497	0	1	69	24	<60	Female	Non-Hispanic White	Never Married/Living with Partner	1.18	<1.3	114728	Some college or above	5	5	never	2007-2008	heavy	no	no	36.65	>30	8	Q3	9.1	1.9	4.9	306	2.57895	161.053	4.78947	789.158	23.4684	5.2	63.65	243.9	2.86	1.264	4.37	1.34	2.457
79467	1	1	112	26	<60	Male	Non-Hispanic White	Never Married/Living with Partner	4.81	>3.5	57452.7	Some college or above	5	5	never	2013-2014	moderate	no	no	26.5	25-30	5	Q2	8.8	2.4	4	234	1.66667	97.5	3.66667	390	14.6667	5	80.44	481.8	4.28	2.777	4.6	0.88	2.457
76373	1	2	113	20	<60	Male	Non-Hispanic White	Never Married/Living with Partner	3.58	>3.5	91249.5	Some college or above	3	0-3	never	2013-2014	moderate	no	no	21.9	25	4	Q2	9.5	2.4	4.3	266	1.79167	110.833	3.95833	476.583	17.0208	5.3	67.18	243.9	2.86	0.824	3.62	0.78	2.457
112213	1	2	149	39	<60	Female	Non-Hispanic White	Never Married/Living with Partner	0.71	<1.3	82363	Some college or above	5	5	former	2019-2020	heavy	yes	no	44.6	>30	5	Q2	6	2.2	6.2	284	2.81818	129.091	2.72727	800.364	16.9091	5.5	68.07	350.9	5	1.626	4.42	1.24	2.431
95900	0	1	147	31	<60	Male	Non-Hispanic White	Never Married/Living with Partner	4.56	>3.5	127440	Some college or above	2	0-3	never	2017-2018	mild	no	no	29.4	25-30	3	Q2	7.3	2.5	5.4	209	2.16	83.6	2.92	451.44	15.768	4.9	90.17	410.4	4.64	0.463	3.83	1.19	2.431
113250	0	1	172	31	<60	Male	Non-Hispanic White	Never Married/Living with Partner	4.56	>3.5	135840	Some college or above	2	0-3	never	2019-2020	mild	no	no	29.4	25-30	3	Q2	7.3	2.5	5.4	209	2.16	83.6	2.92	451.44	15.768	4.9	90.17	410.4	4.64	0.463	3.83	1.19	2.431
54728	0	1	79	21	<60	Female	Non-Hispanic White	Never Married/Living with Partner	0.28	<1.3	22601.1	Some college or above	4	4	never	2009-2010	heavy	no	no	20.56	25	5	Q2	9.8	1.4	2.3	222	1.64286	158.571	7	364.714	16.1	5.4	83.98	333.1	3.57	0.756	4.6	1.86	2.405
61853	0	2	77	40	<60	Female	Non-Hispanic White	Never Married/Living with Partner	4.52	>3.5	87550.3	Some college or above	5	5	now	2009-2010	mild	no	no	15.02	25	6	Q2	4.9	2.4	3.7	269	1.54167	112.083	2.04167	414.708	7.55417	5.3	80.44	166.5	3.93	0.565	4.34	1.68	2.405
43198	0	2	59	24	<60	Male	Non-Hispanic White	Never Married/Living with Partner	1.73	1.3-3.5	104009	Some college or above	4	4	never	2007-2008	heavy	no	no	24.13	25	4	Q2	9.1	3	4.6	176	1.53333	58.6667	3.03333	269.867	13.9533	4.9	96.36	517.5	6.43	0.869	4.27	1.47	2.405
73668	1	2	115	30	<60	Female	Non-Hispanic White	Never Married/Living with Partner	1.43	1.3-3.5	30352.3	Some college or above	6	>6	never	2013-2014	moderate	no	yes	32.3	>30	6	Q2	6.3	1.9	4.4	225	2.31579	118.421	3.31579	521.053	14.5895	5.5	59.23	356.9	5	1.016	4.14	1.27	2.405
50646	1	2	63	25	<60	Female	Non-Hispanic White	Never Married/Living with Partner	1.06	<1.3	57334.4	Some college or above	6	>6	now	2007-2008	heavy	no	no	25.06	25-30	5	Q2	12.7	1.7	2.8	304	1.64706	178.824	7.47059	500.706	20.9176	5	49.5	273.6	2.5	1.569	4.27	1.14	2.405
86809	1	2	132	59	<60	Male	Non-Hispanic White	Never Married/Living with Partner	5	>3.5	33074	Some college or above	7	>6	now	2015-2016	mild	no	yes	23.5	25	7	Q3	7.8	1.1	4.7	134	4.27273	121.818	7.09091	572.545	33.3273	5.8	41.55	279.6	3.93	1.423	3.9	0.85	2.405
43114	1	2	60	24	<60	Male	Non-Hispanic White	Never Married/Living with Partner	0.7	<1.3	38588	Some college or above	3	0-3	now	2007-2008	heavy	yes	yes	37.25	>30	4	Q2	6.9	3.7	4	250	1.08108	67.5676	1.86486	270.27	7.45946	5.5	72.49	505.6	2.5	1.852	4.09	0.83	2.405
41855	0	2	67	21	<60	Male	Non-Hispanic White	Never Married/Living with Partner	0.38	<1.3	46498.8	Some college or above	3	0-3	never	2007-2008	heavy	no	no	24.26	25	4	Q2	10.8	2.2	3.5	281	1.59091	127.727	4.90909	447.045	17.1818	5	71.6	291.5	4.64	0.914	4.42	1.66	2.353
57138	0	2	77	20	<60	Male	Non-Hispanic White	Never Married/Living with Partner	5	>3.5	106582	Some college or above	3	0-3	never	2009-2010	heavy	no	no	26.33	25-30	4	Q2	8.6	3	2.4	173	0.8	57.6667	2.86667	138.4	6.88	4.9	80.44	463.9	6.78	1.434	4.45	1.45	2.353
56026	0	1	79	22	<60	Female	Non-Hispanic White	Never Married/Living with Partner	0.28	<1.3	22601.1	Some college or above	7	>6	never	2009-2010	mild	no	no	22.02	25	8	Q3	10.8	1.7	3.2	409	1.88235	240.588	6.35294	769.882	20.3294	5.4	76.91	297.4	4.28	0.531	4.03	1.45	2.353
57868	0	2	79	23	<60	Male	Non-Hispanic White	Never Married/Living with Partner	0.46	<1.3	108052	Some college or above	7	>6	never	2009-2010	moderate	no	no	30.09	>30	9	Q3	9.9	1.5	3	257	2	171.333	6.6	514	19.8	5.5	103.43	321.2	4.28	0.666	3.93	1.27	2.353
90617	1	2	133	65	>60	Female	Non-Hispanic White	Never Married/Living with Partner	2.74	1.3-3.5	146782	Some college or above	5	5	never	2015-2016	never	no	yes	24.9	25	5	Q2	8.5	2.4	3.1	194	1.29167	80.8333	3.54167	250.583	10.9792	5.9	90.17	345	4.64	0.835	4.37	1.66	2.327
80215	0	1	105	22	<60	Male	Non-Hispanic White	Never Married/Living with Partner	1.91	1.3-3.5	94520.5	Some college or above	4	4	never	2013-2014	heavy	no	no	22.3	25	4	Q2	7.1	2.3	2.4	226	1.04348	98.2609	3.08696	235.826	7.4087	5.4	83.1	285.5	4.64	1.039	4.32	1.53	2.327
64417	0	1	98	20	<60	Female	Non-Hispanic White	Never Married/Living with Partner	5	>3.5	141422	Some college or above	7	>6	never	2011-2012	heavy	no	no	21.9	25	8	Q3	9.1	1.6	2.4	240	1.5	150	5.6875	360	13.65	5.3	68.07	291.5	3.93	0.655	4.06	1.42	2.327
90745	1	2	132	32	<60	Female	Non-Hispanic White	Never Married/Living with Partner	3.99	>3.5	106490	Some college or above	5	5	former	2015-2016	heavy	yes	yes	46.2	>30	5	Q2	6.1	3.1	7.1	264	2.29032	85.1613	1.96774	604.645	13.971	6.9	37.13	410.4	3.93	2.021	4.47	1.22	2.327
92104	0	2	124	20	<60	Male	Non-Hispanic White	Never Married/Living with Partner	5	>3.5	126834	Some college or above	4	4	never	2015-2016	heavy	no	no	26.6	25-30	5	Q2	10.4	1.5	1.6	237	1.06667	158	6.93333	252.8	11.0933	5.2	83.98	321.2	5	0.779	3.85	1.16	2.327
42948	1	1	63	41	<60	Male	Non-Hispanic White	Never Married/Living with Partner	4.75	>3.5	90397.3	Some college or above	3	0-3	never	2007-2008	mild	no	yes	32.93	>30	6	Q2	10.9	2.2	3.2	186	1.45455	84.5455	4.95455	270.545	15.8545	6.7	81.33	356.9	7.14	2.134	4.29	0.98	2.327
101258	1	2	146	45	<60	Male	Non-Hispanic White	Never Married/Living with Partner	0.91	<1.3	46396	Some college or above	4	4	never	2017-2018	never	yes	yes	39.6	>30	4	Q2	6.6	0.9	3.8	257	4.22222	285.556	7.33333	1085.11	27.8667	5.7	739.02	398.5	15.35	3.602	4.81	0.83	2.327
122992	1	1	167	45	<60	Male	Non-Hispanic White	Never Married/Living with Partner	0.91	<1.3	8124.99	Some college or above	4	4	never	2019-2020	never	yes	yes	39.6	>30	4	Q2	6.6	0.9	3.8	257	4.22222	285.556	7.33333	1085.11	27.8667	5.7	739.02	398.5	15.35	3.602	4.81	0.83	2.327
71531	1	2	91	35	<60	Male	Non-Hispanic White	Never Married/Living with Partner	0.72	<1.3	112309	Some college or above	5	5	never	2011-2012	heavy	yes	no	22.4	25	4	Q2	10.8	2	4.1	220	2.05	110	5.4	451	22.14	4.8	83.1	315.2	4.28	1.84	5.59	2.43	2.302
94453	1	2	141	20	<60	Female	Non-Hispanic White	Never Married/Living with Partner	1.77	1.3-3.5	76619.7	Some college or above	5	5	now	2017-2018	heavy	no	no	31	>30	5	Q2	7	3.1	4.6	219	1.48387	70.6452	2.25806	324.968	10.3871	5	56.58	291.5	3.57	1.242	4.01	1.14	2.302
115229	1	2	164	20	<60	Female	Non-Hispanic White	Never Married/Living with Partner	1.77	1.3-3.5	28206.2	Some college or above	5	5	now	2019-2020	heavy	no	no	31	>30	5	Q2	7	3.1	4.6	219	1.48387	70.6452	2.25806	324.968	10.3871	5	56.58	291.5	3.57	1.242	4.01	1.14	2.302
80489	0	1	112	20	<60	Female	Non-Hispanic White	Never Married/Living with Partner	3.17	1.3-3.5	33113	Some college or above	4	4	never	2013-2014	mild	no	no	22.1	25	4	Q2	7.4	2.3	4.4	277	1.91304	120.435	3.21739	529.913	14.1565	5.3	70.72	267.7	3.21	1.005	4.22	1.47	2.276
82692	0	1	106	39	<60	Male	Non-Hispanic White	Never Married/Living with Partner	0.46	<1.3	16530.3	Some college or above	6	>6	now	2013-2014	heavy	no	no	19.9	25	6	Q2	8.2	2.2	3.2	339	1.45455	154.091	3.72727	493.091	11.9273	5.7	85.75	303.3	5.71	0.914	4.14	1.45	2.276
80795	0	2	115	28	<60	Female	Non-Hispanic White	Never Married/Living with Partner	1.04	<1.3	39280.6	Some college or above	3	0-3	now	2013-2014	heavy	no	no	19.3	25	3	Q2	8	2.7	5.2	388	1.92593	143.704	2.96296	747.259	15.4074	5.4	67.18	273.6	5.71	0.632	3.96	1.4	2.276
60931	1	1	79	21	<60	Female	Non-Hispanic White	Never Married/Living with Partner	0.92	<1.3	25616.4	Some college or above	3	0-3	never	2009-2010	heavy	no	Borderline	23.54	25	3	Q2	7.3	1.9	6	431	3.15789	226.842	3.84211	1361.05	23.0526	5	62.76	237.9	5	2.258	4.65	1.34	2.276
77499	0	2	113	31	<60	Male	Non-Hispanic White	Never Married/Living with Partner	2.83	1.3-3.5	68581.7	Some college or above	5	5	never	2013-2014	never	no	no	31.8	>30	4	Q2	6.1	1.4	3.9	188	2.78571	134.286	4.35714	523.714	16.9929	4.3	91.05	368.8	4.64	1.4	4.03	1.11	2.276
56122	1	2	84	20	<60	Female	Non-Hispanic White	Never Married/Living with Partner	1.31	1.3-3.5	74840.1	Some college or above	4	4	never	2009-2010	heavy	no	no	24.5	25	4	Q2	6.6	3.6	4.6	282	1.27778	78.3333	1.83333	360.333	8.43333	5.1	60.11	214.1	5.36	2.19	4.24	0.96	2.276
93870	0	1	138	20	<60	Female	Non-Hispanic White	Never Married/Living with Partner	3.79	>3.5	70964.1	Some college or above	5	5	never	2017-2018	never	no	no	19	25	5	Q2	11.3	1.7	2.2	161	1.29412	94.7059	6.64706	208.353	14.6235	5	54.81	184.4	3.93	0.406	4.03	1.6	2.25
116822	0	2	169	20	<60	Female	Non-Hispanic White	Never Married/Living with Partner	3.79	>3.5	39909.2	Some college or above	5	5	never	2019-2020	never	no	no	19	25	5	Q2	11.3	1.7	2.2	161	1.29412	94.7059	6.64706	208.353	14.6235	5	54.81	184.4	3.93	0.406	4.03	1.6	2.25
68384	0	1	98	23	<60	Female	Non-Hispanic White	Never Married/Living with Partner	0.63	<1.3	62261.8	Some college or above	4	4	never	2011-2012	heavy	no	no	34.3	>30	5	Q2	7.3	1.6	3.7	268	2.3125	167.5	4.5625	619.75	16.8813	5.1	71.6	350.9	3.21	0.598	3.88	1.37	2.224
102847	1	2	139	30	<60	Female	Non-Hispanic White	Never Married/Living with Partner	0.15	<1.3	29572.6	Some college or above	4	4	never	2017-2018	heavy	yes	no	25.9	25-30	6	Q2	8.5	1.5	3.4	223	2.26667	148.667	5.66667	505.467	19.2667	5.1	61	249.8	2.86	0.655	3.62	1.09	2.224
114387	1	1	157	30	<60	Female	Non-Hispanic White	Never Married/Living with Partner	0.15	<1.3	29081.8	Some college or above	4	4	never	2019-2020	heavy	yes	no	25.9	25-30	6	Q2	8.5	1.5	3.4	223	2.26667	148.667	5.66667	505.467	19.2667	5.1	61	249.8	2.86	0.655	3.62	1.09	2.224
111280	0	2	149	22	<60	Male	Non-Hispanic White	Never Married/Living with Partner	5	>3.5	66523.5	Some college or above	9	>6	never	2019-2020	heavy	no	no	22.1	25	8	Q3	8.4	1.8	3	254	1.66667	141.111	4.66667	423.333	14	5	68.95	273.6	4.28	0.779	3.62	1.03	2.224
85678	1	1	131	30	<60	Male	Non-Hispanic White	Never Married/Living with Partner	5	>3.5	77454.5	Some college or above	3	0-3	former	2015-2016	moderate	yes	yes	50.7	>30	3	Q2	7.3	2.4	4.5	273	1.875	113.75	3.04167	511.875	13.6875	5.6	68.95	493.7	5.71	1.558	3.88	0.96	2.198
79175	0	2	108	21	<60	Male	Non-Hispanic White	Never Married/Living with Partner	1.03	<1.3	35183.1	Some college or above	5	5	now	2013-2014	heavy	no	yes	23.4	25	5	Q2	13.6	1.6	3.7	191	2.3125	119.375	8.5	441.688	31.45	5	89.28	327.1	2.14	1.468	4.29	1.45	2.172
87821	0	2	132	20	<60	Female	Non-Hispanic White	Never Married/Living with Partner	0.82	<1.3	55882.7	Some college or above	6	>6	former	2015-2016	moderate	no	no	33.2	>30	7	Q3	7.3	2.1	5.3	266	2.52381	126.667	3.47619	671.333	18.4238	5.2	63.65	267.7	2.5	0.723	3.85	1.34	2.172
73992	1	1	107	20	<60	Male	Non-Hispanic White	Never Married/Living with Partner	1.04	<1.3	33929.8	Some college or above	4	4	never	2013-2014	heavy	no	no	18.4	25	4	Q2	8.7	2.5	3.7	286	1.48	114.4	3.48	423.28	12.876	5.1	83.98	291.5	5.71	0.508	3.34	0.93	2.172
85483	1	2	126	32	<60	Female	Non-Hispanic White	Never Married/Living with Partner	1.29	<1.3	67832.4	Some college or above	4	4	never	2015-2016	moderate	no	no	30.7	>30	6	Q2	8.1	2.2	2.8	228	1.27273	103.636	3.68182	290.182	10.3091	5.5	56.58	392.6	4.28	2.348	4.14	0.88	2.172
65633	1	1	98	57	<60	Male	Non-Hispanic White	Never Married/Living with Partner	0.04	<1.3	36617.6	Some college or above	4	4	former	2011-2012	mild	no	yes	26.8	25-30	4	Q2	7.1	1.6	4.5	206	2.8125	128.75	4.4375	579.375	19.9688	5.5	94.59	345	4.28	1.919	4.22	1.19	2.146
63992	1	2	95	44	<60	Male	Non-Hispanic White	Never Married/Living with Partner	0.4	<1.3	19993.7	Some college or above	4	4	never	2011-2012	mild	yes	yes	40	>30	3	Q2	7.9	1.7	2.7	206	1.58824	121.176	4.64706	327.176	12.5471	7.3	81.33	511.5	5.71	2.721	4.32	0.93	2.146
49643	0	1	59	22	<60	Male	Non-Hispanic White	Never Married/Living with Partner	1.96	1.3-3.5	89196.7	Some college or above	4	4	former	2007-2008	moderate	no	no	27.21	25-30	4	Q2	8.9	2	2.6	285	1.3	142.5	4.45	370.5	11.57	5.1	81.33	309.3	3.57	0.666	3.9	1.5	2.095
81563	1	1	112	25	<60	Male	Non-Hispanic White	Never Married/Living with Partner	4.81	>3.5	57452.7	Some college or above	4	4	now	2013-2014	heavy	no	no	24	25	4	Q2	8.8	2.6	3.1	173	1.19231	66.5385	3.38462	206.269	10.4923	4.9	77.79	392.6	3.93	2.461	4.32	1.09	2.095
61145	0	2	76	32	<60	Male	Non-Hispanic White	Never Married/Living with Partner	1.59	1.3-3.5	18876	Some college or above	3	0-3	never	2009-2010	moderate	no	yes	25.98	25-30	3	Q2	5.7	1.3	4.8	222	3.69231	170.769	4.38462	819.692	21.0462	7.2	76.91	267.7	3.93	0.429	4.6	2.33	2.069
69798	0	2	101	21	<60	Female	Non-Hispanic White	Never Married/Living with Partner	0.46	<1.3	69705.8	Some college or above	4	4	never	2011-2012	heavy	no	no	19.8	25	4	Q2	6.7	1.6	6.6	227	4.125	141.875	4.1875	936.375	27.6375	4.9	91.94	368.8	4.28	0.903	3.93	1.45	2.069
49079	1	2	61	22	<60	Female	Non-Hispanic White	Never Married/Living with Partner	4.25	>3.5	129779	Some college or above	3	0-3	now	2007-2008	heavy	yes	no	38.51	>30	4	Q2	5.4	2	5	304	2.5	152	2.7	760	13.5	4.9	60.11	297.4	3.21	0.926	3.72	1.24	2.069
52387	1	1	86	22	<60	Female	Non-Hispanic White	Never Married/Living with Partner	0.15	<1.3	26285.6	Some college or above	3	0-3	now	2009-2010	heavy	no	no	40.8	>30	3	Q2	12	2	4.3	223	2.15	111.5	6	479.45	25.8	4.8	44.2	410.4	3.57	1.208	3.78	1.16	2.069
42058	1	2	59	33	<60	Female	Non-Hispanic White	Never Married/Living with Partner	0.74	<1.3	35931.7	Some college or above	5	5	former	2007-2008	mild	no	Borderline	50.74	>30	6	Q2	6.1	3.2	7.8	357	2.4375	111.562	1.90625	870.188	14.8688	6	79.56	368.8	2.14	1.219	3.67	1.03	2.069
120829	1	2	159	53	<60	Female	Non-Hispanic White	Never Married/Living with Partner	1.66	1.3-3.5	20145.2	Some college or above	1	0-3	now	2019-2020	heavy	no	Borderline	52.8	>30	1	Q1	5.9	3.6	8.7	354	2.41667	98.3333	1.63889	855.5	14.2583	5.9	60.11	190.3	3.21	2.789	4.4	1.09	2.043
62922	0	3	91	31	<60	Female	Non-Hispanic White	Never Married/Living with Partner	2.57	1.3-3.5	92234.7	Some college or above	5	5	former	2011-2012	heavy	no	no	22.7	25	6	Q2	8.6	1.5	3	169	2	112.667	5.73333	338	17.2	5.3	84.86	190.3	5.36	0.632	4.16	1.86	2.017
57602	0	1	79	21	<60	Female	Non-Hispanic White	Never Married/Living with Partner	2.12	1.3-3.5	25616.4	Some college or above	4	4	never	2009-2010	heavy	no	no	30.25	>30	5	Q2	10.9	2.1	4.1	280	1.95238	133.333	5.19048	546.667	21.281	4.9	61.88	303.3	5.36	0.565	3.83	1.55	2.017
65555	0	1	98	20	<60	Female	Non-Hispanic White	Never Married/Living with Partner	0.45	<1.3	56026.7	Some college or above	5	5	never	2011-2012	moderate	no	no	19.2	25	6	Q2	12	1.6	2.3	254	1.4375	158.75	7.5	365.125	17.25	5.5	59.23	273.6	2.14	0.655	3.98	1.68	1.991
46503	0	2	73	31	<60	Male	Non-Hispanic White	Never Married/Living with Partner	4.9	>3.5	68371.1	Some college or above	4	4	former	2007-2008	moderate	no	no	22.28	25	4	Q2	11.2	1.3	3.4	237	2.61538	182.308	8.61538	619.846	29.2923	4.5	69.84	261.7	4.64	0.723	3.65	1.32	1.991
47508	0	2	68	26	<60	Male	Non-Hispanic White	Never Married/Living with Partner	5	>3.5	85167.2	Some college or above	2	0-3	former	2007-2008	moderate	no	Borderline	24.67	25	4	Q2	7.9	2.1	4.2	262	2	124.762	3.7619	524	15.8	5.1	72.49	374.7	3.57	1.185	3.7	1.16	1.991
42224	1	2	68	23	<60	Male	Non-Hispanic White	Never Married/Living with Partner	0.58	<1.3	82205	Some college or above	4	4	never	2007-2008	heavy	no	no	25.38	25-30	4	Q2	10	2.1	2.4	204	1.14286	97.1429	4.7619	233.143	11.4286	4.7	114.92	339	5.71	3.139	4.32	0.88	1.991
88951	0	1	130	20	<60	Female	Non-Hispanic White	Never Married/Living with Partner	5	>3.5	102152	Some college or above	5	5	never	2015-2016	moderate	no	no	23	25	5	Q2	5.5	1.9	6.9	276	3.63158	145.263	2.89474	1002.32	19.9737	5.1	87.52	362.8	3.93	0.655	4.09	1.81	1.965
54555	1	1	80	23	<60	Female	Non-Hispanic White	Never Married/Living with Partner	3.88	>3.5	64409.6	Some college or above	6	>6	never	2009-2010	heavy	no	no	37.37	>30	6	Q2	6.6	2.3	4.3	228	1.86957	99.1304	2.86957	426.261	12.3391	4.8	87.52	220.1	5	1.389	3.88	1.27	1.965
48878	1	1	69	21	<60	Female	Non-Hispanic White	Never Married/Living with Partner	5	>3.5	102508	Some college or above	4	4	never	2007-2008	heavy	no	no	26.53	25-30	7	Q3	6.8	3.1	3.2	317	1.03226	102.258	2.19355	327.226	7.01935	5	54.81	327.1	2.86	3.082	4.37	0.98	1.965
85284	0	2	120	20	<60	Female	Non-Hispanic White	Never Married/Living with Partner	5	>3.5	92220.9	Some college or above	3	0-3	never	2015-2016	heavy	no	no	25.1	25-30	3	Q2	6.4	2.3	3.6	241	1.56522	104.783	2.78261	377.217	10.0174	5.3	57.46	297.4	3.21	1.31	4.81	2.28	1.94
61971	0	1	81	20	<60	Female	Non-Hispanic White	Never Married/Living with Partner	3.6	>3.5	56647.9	Some college or above	7	>6	never	2009-2010	never	no	no	20.57	25	7	Q3	10.1	1.4	1.7	213	1.21429	152.143	7.21429	258.643	12.2643	5	61	243.9	2.14	0.519	4.29	2.12	1.94
96150	0	1	146	23	<60	Male	Non-Hispanic White	Never Married/Living with Partner	1.66	1.3-3.5	83585.8	Some college or above	2	0-3	never	2017-2018	heavy	yes	no	17.7	25	3	Q2	13.3	0.9	2.2	267	2.44444	296.667	14.7778	652.667	32.5111	5	67.18	333.1	2.86	0.565	3.8	1.63	1.914
123103	0	2	167	23	<60	Male	Non-Hispanic White	Never Married/Living with Partner	1.66	1.3-3.5	24281.4	Some college or above	2	0-3	never	2019-2020	heavy	yes	no	17.7	25	3	Q2	13.3	0.9	2.2	267	2.44444	296.667	14.7778	652.667	32.5111	5	67.18	333.1	2.86	0.565	3.8	1.63	1.914
109809	0	1	159	20	<60	Female	Non-Hispanic White	Never Married/Living with Partner	5	>3.5	78041.1	Some college or above	5	5	never	2019-2020	never	no	no	22.1	25	4	Q2	7.5	2.1	2.6	227	1.2381	108.095	3.57143	281.048	9.28571	5.3	65.42	237.9	3.21	0.553	3.67	1.5	1.914
63529	0	1	100	23	<60	Male	Non-Hispanic White	Never Married/Living with Partner	1.06	<1.3	33458.6	Some college or above	6	>6	former	2011-2012	heavy	yes	yes	19.1	25	6	Q2	8.5	1.7	3.5	259	2.05882	152.353	5	533.235	17.5	11.9	80.44	237.9	4.28	0.644	3.49	1.29	1.914
88799	0	2	120	21	<60	Female	Non-Hispanic White	Never Married/Living with Partner	1.03	<1.3	82124.6	Some college or above	4	4	former	2015-2016	moderate	no	no	17.6	25	4	Q2	9	2.3	4.3	156	1.86957	67.8261	3.91304	291.652	16.8261	5.2	62.76	178.4	5.36	0.7	4.14	1.94	1.888
47284	0	1	69	22	<60	Male	Non-Hispanic White	Never Married/Living with Partner	1.67	1.3-3.5	85097.6	Some college or above	5	5	never	2007-2008	never	no	no	23.19	25	6	Q2	8.3	2	3.8	337	1.9	168.5	4.15	640.3	15.77	5.2	72.49	368.8	3.57	1.411	3.96	1.42	1.888
76073	0	2	114	21	<60	Male	Non-Hispanic White	Never Married/Living with Partner	5	>3.5	63025.7	Some college or above	3	0-3	never	2013-2014	never	no	no	20.2	25	4	Q2	7.7	3	2.7	196	0.9	65.3333	2.56667	176.4	6.93	5.1	96.36	309.3	6.43	0.61	3.54	1.37	1.888
91950	0	1	126	61	>60	Male	Non-Hispanic White	Never Married/Living with Partner	0.93	<1.3	162655	Some college or above	5	5	never	2015-2016	never	yes	yes	27.7	25-30	4	Q2	6.3	1.1	5.4	107	4.90909	97.2727	5.72727	525.273	30.9273	5	103.43	392.6	6.78	0.779	3.41	1.16	1.888
112751	0	2	149	20	<60	Male	Non-Hispanic White	Never Married/Living with Partner	5	>3.5	107734	Some college or above	4	4	never	2019-2020	mild	no	no	21.7	25	4	Q2	9.6	1.7	2	226	1.17647	132.941	5.64706	265.882	11.2941	4.9	66.3	321.2	5	0.26	3.39	1.4	1.862
42516	0	1	65	25	<60	Male	Non-Hispanic White	Never Married/Living with Partner	4.41	>3.5	82025.9	Some college or above	5	5	now	2007-2008	heavy	no	yes	25.14	25-30	4	Q2	8.2	2.1	6	340	2.85714	161.905	3.90476	971.429	23.4286	5.1	90.17	404.5	4.28	0.452	4.58	2.53	1.836
69343	1	2	91	20	<60	Male	Non-Hispanic White	Never Married/Living with Partner	5	>3.5	120869	Some college or above	7	>6	never	2011-2012	heavy	no	Borderline	27.2	25-30	7	Q3	6.9	1.9	5.1	224	2.68421	117.895	3.63158	601.263	18.5211	5.6	79.56	309.3	5.36	2.698	4.06	1.01	1.81
102393	0	1	139	20	<60	Female	Non-Hispanic White	Never Married/Living with Partner	0.41	<1.3	81276.4	Some college or above	6	>6	never	2017-2018	moderate	no	no	18	25	6	Q2	8.9	1.9	3.3	191	1.73684	100.526	4.68421	331.737	15.4579	5.4	77.79	285.5	5	0.497	3.65	1.63	1.784
109441	0	2	157	20	<60	Female	Non-Hispanic White	Never Married/Living with Partner	0.41	<1.3	93015	Some college or above	6	>6	never	2019-2020	moderate	no	no	18	25	6	Q2	8.9	1.9	3.3	191	1.73684	100.526	4.68421	331.737	15.4579	5.4	77.79	285.5	5	0.497	3.65	1.63	1.784
55390	0	1	77	20	<60	Female	Non-Hispanic White	Never Married/Living with Partner	1.09	<1.3	27773.9	Some college or above	5	5	never	2009-2010	never	no	no	17.71	25	5	Q2	6.9	1.8	2.4	225	1.33333	125	3.83333	300	9.2	5.2	68.07	261.7	3.21	0.621	3.65	1.58	1.784
89012	0	1	119	24	<60	Female	Non-Hispanic White	Never Married/Living with Partner	0.93	<1.3	79296	Some college or above	3	0-3	now	2015-2016	heavy	no	no	27.4	25-30	4	Q2	10.6	1.8	2.6	186	1.44444	103.333	5.88889	268.667	15.3111	5.3	68.07	333.1	5	0.35	3.47	1.53	1.784
75307	1	2	113	26	<60	Male	Non-Hispanic White	Never Married/Living with Partner	4.2	>3.5	69573.3	Some college or above	7	>6	never	2013-2014	mild	no	no	36	>30	6	Q2	11.1	2.6	3.9	220	1.5	84.6154	4.26923	330	16.65	5.2	109.62	345	6.07	2.055	3.49	0.78	1.784
52556	0	1	85	39	<60	Female	Non-Hispanic White	Never Married/Living with Partner	3.43	1.3-3.5	57739.8	Some college or above	6	>6	former	2009-2010	mild	no	no	19.41	25	9	Q3	6.1	1.3	3.6	244	2.76923	187.692	4.69231	675.692	16.8923	5.2	65.42	190.3	2.86	0.576	3.59	1.58	1.758
98920	0	2	139	23	<60	Male	Non-Hispanic White	Never Married/Living with Partner	0.71	<1.3	43086	Some college or above	5	5	now	2017-2018	heavy	yes	Borderline	28.9	25-30	4	Q2	6.5	3	4.6	289	1.53333	96.3333	2.16667	443.133	9.96667	5.5	71.6	321.2	3.21	0.474	3.1	1.14	1.758
123343	0	1	157	23	<60	Male	Non-Hispanic White	Never Married/Living with Partner	0.71	<1.3	38311.2	Some college or above	5	5	now	2019-2020	heavy	yes	Borderline	28.9	25-30	4	Q2	6.5	3	4.6	289	1.53333	96.3333	2.16667	443.133	9.96667	5.5	71.6	321.2	3.21	0.474	3.1	1.14	1.758
64524	0	2	93	28	<60	Male	Non-Hispanic White	Never Married/Living with Partner	0.72	<1.3	26225.5	Some college or above	4	4	never	2011-2012	heavy	no	no	20.6	25	6	Q2	11.1	3.2	3.6	323	1.125	100.938	3.46875	363.375	12.4875	5.2	82.21	339	6.43	1.344	3.47	1.09	1.758
81847	1	1	114	38	<60	Female	Non-Hispanic White	Never Married/Living with Partner	1.59	1.3-3.5	27403.9	Some college or above	4	4	now	2013-2014	heavy	no	yes	25.7	25-30	4	Q2	7.3	1.8	4.5	191	2.5	106.111	4.05556	477.5	18.25	7.9	48.62	380.7	2.86	3.184	4.24	1.03	1.758
119549	1	2	159	27	<60	Female	Non-Hispanic White	Never Married/Living with Partner	1.48	1.3-3.5	53383.9	Some college or above	4	4	former	2019-2020	heavy	yes	no	45.5	>30	3	Q2	7.9	2.5	4.5	361	1.8	144.4	3.16	649.8	14.22	5	83.1	452	5.71	0.813	3.1	0.98	1.758
48936	0	1	60	24	<60	Male	Non-Hispanic White	Never Married/Living with Partner	0.78	<1.3	31507	Some college or above	3	0-3	now	2007-2008	heavy	no	no	23.45	25	4	Q2	8.2	2.8	5.8	301	2.07143	107.5	2.92857	623.5	16.9857	5.3	90.17	446.1	6.07	0.903	3.78	1.63	1.733
81683	0	1	110	20	<60	Female	Non-Hispanic White	Never Married/Living with Partner	1.42	1.3-3.5	91889.4	Some college or above	3	0-3	never	2013-2014	heavy	no	no	24	25	3	Q2	8.2	2.7	2.6	204	0.962963	75.5556	3.03704	196.444	7.8963	5	73.37	226	3.93	0.474	3.44	1.5	1.733
49733	1	1	61	30	<60	Female	Non-Hispanic White	Never Married/Living with Partner	0.34	<1.3	38832.2	Some college or above	5	5	never	2007-2008	heavy	yes	no	42.07	>30	4	Q2	9.3	4.2	9	497	2.14286	118.333	2.21429	1065	19.9286	5.4	54.81	291.5	5	2.247	3.88	1.11	1.733
68128	0	1	93	58	<60	Male	Non-Hispanic White	Never Married/Living with Partner	0.75	<1.3	27127.6	Some college or above	3	0-3	now	2011-2012	heavy	no	no	26.1	25-30	3	Q2	8.4	2.1	2.7	131	1.28571	62.381	4	168.429	10.8	4.8	61.88	267.7	2.86	0.576	3.8	1.84	1.707
44965	0	2	69	22	<60	Female	Non-Hispanic White	Never Married/Living with Partner	0.38	<1.3	74182.7	Some college or above	4	4	never	2007-2008	mild	no	no	21.14	25	5	Q2	6.9	2.2	2.6	195	1.18182	88.6364	3.13636	230.455	8.15455	5	76.02	232	2.86	0.7	3.65	1.63	1.707
54899	0	2	80	20	<60	Male	Non-Hispanic White	Never Married/Living with Partner	0.06	<1.3	34315	Some college or above	4	4	never	2009-2010	mild	yes	no	19.83	25	5	Q2	8.7	2	4.1	299	2.05	149.5	4.35	612.95	17.835	5.1	76.02	380.7	4.64	0.598	3.28	1.29	1.707
86022	0	2	129	23	<60	Female	Non-Hispanic White	Never Married/Living with Partner	0.55	<1.3	75787.6	Some college or above	6	>6	never	2015-2016	moderate	no	no	31.1	>30	5	Q2	12.7	1.9	2.8	247	1.47368	130	6.68421	364	18.7158	4.8	58.34	291.5	7.14	0.282	3.28	1.47	1.681
83360	0	2	110	25	<60	Male	Non-Hispanic White	Never Married/Living with Partner	1.89	1.3-3.5	69347.6	Some college or above	6	>6	former	2013-2014	heavy	no	no	21.9	25	6	Q2	8.1	1.5	7.6	209	5.06667	139.333	5.4	1058.93	41.04	5.6	93.7	345	6.43	0.903	3.49	1.42	1.655
53293	0	2	79	23	<60	Female	Non-Hispanic White	Never Married/Living with Partner	1.85	1.3-3.5	87298.4	Some college or above	6	>6	never	2009-2010	heavy	no	no	25.92	25-30	6	Q2	7.5	1.6	2.4	168	1.5	105	4.6875	252	11.25	4.8	54.81	249.8	4.28	0.745	3.83	1.86	1.629
111163	1	2	152	22	<60	Male	Non-Hispanic White	Never Married/Living with Partner	5	>3.5	58628.9	Some college or above	4	4	never	2019-2020	never	no	no	30.1	>30	4	Q2	8.3	2.4	4.6	263	1.91667	109.583	3.45833	504.083	15.9083	5.3	71.6	291.5	3.21	1.66	3.21	0.83	1.629
87074	0	1	130	22	<60	Male	Non-Hispanic White	Never Married/Living with Partner	5	>3.5	157972	Some college or above	5	5	never	2015-2016	heavy	no	Borderline	38.7	>30	5	Q2	6.6	1.9	2.7	186	1.42105	97.8947	3.47368	264.316	9.37895	4.8	98.12	523.4	4.28	1.569	3.62	1.29	1.603
47632	1	1	73	21	<60	Female	Non-Hispanic White	Never Married/Living with Partner	2.94	1.3-3.5	87318.2	Some college or above	6	>6	never	2007-2008	moderate	no	no	20.27	25	8	Q3	8.9	2.4	2.3	247	0.958333	102.917	3.70833	236.708	8.52917	4.8	62.76	249.8	4.28	2.179	4.11	1.53	1.577
69893	0	1	98	22	<60	Male	Non-Hispanic White	Never Married/Living with Partner	1.52	1.3-3.5	33575.9	Some college or above	4	4	never	2011-2012	mild	no	no	26.2	25-30	3	Q2	8.2	1.6	3.9	318	2.4375	198.75	5.125	775.125	19.9875	5.2	76.91	315.2	4.64	0.384	3.08	1.34	1.552
59172	1	2	75	22	<60	Female	Non-Hispanic White	Never Married/Living with Partner	0.83	<1.3	83613.9	Some college or above	4	4	never	2009-2010	heavy	no	no	28.12	25-30	4	Q2	6.3	1.6	5.1	211	3.1875	131.875	3.9375	672.562	20.0813	4.9	65.42	279.6	3.21	1.208	3.23	1.14	1.552
113628	1	1	151	37	<60	Female	Non-Hispanic White	Never Married/Living with Partner	2.19	1.3-3.5	51481	Some college or above	4	4	former	2019-2020	heavy	yes	no	40.5	>30	5	Q2	4.6	1.7	6.6	308	3.88235	181.176	2.70588	1195.76	17.8588	5.4	51.27	523.4	3.21	2.552	3.59	0.88	1.552
77302	0	2	105	23	<60	Male	Non-Hispanic White	Never Married/Living with Partner	2.74	1.3-3.5	76723.1	Some college or above	7	>6	never	2013-2014	mild	no	Borderline	23	25	6	Q2	10.7	2.1	4.9	302	2.33333	143.81	5.09524	704.667	24.9667	5.3	83.1	321.2	5.36	0.565	3.28	1.5	1.526
44310	0	1	73	20	<60	Male	Non-Hispanic White	Never Married/Living with Partner	1.47	1.3-3.5	39262.7	Some college or above	8	>6	never	2007-2008	mild	no	no	23.21	25	8	Q3	13.9	1.9	3	214	1.57895	112.632	7.31579	337.895	21.9474	4.9	90.17	303.3	3.21	1.05	3.47	1.47	1.5
121920	1	1	151	30	<60	Male	Non-Hispanic White	Never Married/Living with Partner	5	>3.5	92898	Some college or above	5	5	now	2019-2020	heavy	no	no	24.1	25	7	Q3	7.2	2.9	4.2	290	1.44828	100	2.48276	420	10.4276	4.7	68.07	374.7	2.86	3.556	4.09	0.96	1.5
59010	1	2	80	24	<60	Male	Non-Hispanic White	Never Married/Living with Partner	1.39	1.3-3.5	37734.2	Some college or above	5	5	now	2009-2010	heavy	no	Borderline	20.98	25	5	Q2	18	1	2	143	2	143	18	286	36	5.1	91.05	350.9	2.86	1.264	2.97	0.91	1.5
63057	0	1	98	29	<60	Male	Non-Hispanic White	Never Married/Living with Partner	2.6	1.3-3.5	44574.4	Some college or above	3	0-3	never	2011-2012	mild	no	no	20.8	25	3	Q2	10.4	1.1	2.9	236	2.63636	214.545	9.45455	622.182	27.4182	5.3	84.86	356.9	3.93	0.734	2.9	1.11	1.448
61023	0	1	86	21	<60	Female	Non-Hispanic White	Never Married/Living with Partner	1.08	<1.3	27063.1	Some college or above	3	0-3	never	2009-2010	never	no	Borderline	50.52	>30	3	Q2	5.5	3.1	8.4	300	2.70968	96.7742	1.77419	812.903	14.9032	6.2	45.08	356.9	2.86	0.644	3.03	1.32	1.422
65501	1	1	98	24	<60	Female	Non-Hispanic White	Never Married/Living with Partner	0	<1.3	54437.1	Some college or above	5	5	never	2011-2012	never	no	no	22.8	25	5	Q2	7.5	2.1	2.4	198	1.14286	94.2857	3.57143	226.286	8.57143	5	49.5	232	3.21	0.497	2.9	1.24	1.422
45315	0	2	63	20	<60	Male	Non-Hispanic White	Never Married/Living with Partner	4.72	>3.5	108945	Some college or above	5	5	now	2007-2008	heavy	yes	no	28.28	25-30	5	Q2	5.4	1.9	7.5	270	3.94737	142.105	2.84211	1065.79	21.3158	5.1	78.68	428.3	3.21	1.061	3.18	1.4	1.293
74990	0	2	108	47	<60	Male	Non-Hispanic White	Never Married/Living with Partner	0.62	<1.3	30183.2	Some college or above	6	>6	former	2013-2014	former	no	no	26.3	25-30	6	Q2	12.2	1.6	3	269	1.875	168.125	7.625	504.375	22.875	5.6	91.05	350.9	3.93	0.452	2.66	1.32	1.138
115006	1	2	159	29	<60	Female	Non-Hispanic White	Never Married/Living with Partner	3.98	>3.5	49968.5	Some college or above	5	5	never	2019-2020	never	no	no	21	25	6	Q2	8.7	1.5	3.3	351	2.2	234	5.8	772.2	19.14	5	60.11	202.2	2.14	0.677	2.17	0.88	0.983
68760	1	2	91	24	<60	Male	Non-Hispanic White	Never Married/Living with Partner	0.31	<1.3	39363	Some college or above	3	0-3	now	2011-2012	heavy	no	no	22.3	25	3	Q2	6.4	2.1	4.7	212	2.2381	100.952	3.04762	474.476	14.3238	5.1	80.44	267.7	3.57	2.631	3.49	1.5	0.776
93457	1	2	131	25	<60	Female	Non-Hispanic Black	Never Married/Living with Partner	0.94	<1.3	26051	Some college or above	2	0-3	never	2015-2016	former	yes	no	29	25-30	2	Q1	8	2.1	2.2	358	1.04762	170.476	3.80952	375.048	8.38095	4.7	62.76	339	5	0.644	8.09	1.86	5.948
62218	1	2	102	38	<60	Female	Non-Hispanic Black	Never Married/Living with Partner	4.05	>3.5	41046.6	Some college or above	3	0-3	now	2011-2012	moderate	yes	no	45.4	>30	2	Q1	5.7	2.6	3.7	297	1.42308	114.231	2.19231	422.654	8.11154	6.2	56.58	333.1	2.86	1.829	7.53	0.93	5.767
51680	1	1	79	60	>60	Female	Non-Hispanic Black	Never Married/Living with Partner	2.59	1.3-3.5	18341.3	Some college or above	4	4	now	2009-2010	moderate	no	Borderline	31.71	>30	4	Q2	7.6	2.8	2	235	0.714286	83.9286	2.71429	167.857	5.42857	6.4	90.17	350.9	3.57	1.931	7.47	0.88	5.715
68582	1	1	96	42	<60	Female	Non-Hispanic Black	Never Married/Living with Partner	3.35	1.3-3.5	20146.5	Some college or above	3	0-3	never	2011-2012	heavy	no	yes	32	>30	4	Q2	7	3	3.7	193	1.23333	64.3333	2.33333	238.033	8.63333	16.5	61	237.9	2.86	1.163	7.19	1.11	5.534
85216	1	2	132	65	>60	Female	Non-Hispanic Black	Never Married/Living with Partner	0.84	<1.3	19731.8	Some college or above	3	0-3	former	2015-2016	former	yes	no	29	25-30	3	Q2	18.1	1.2	2.1	203	1.75	169.167	15.0833	355.25	31.675	5.8	129.06	594.8	9.28	1.287	7.32	1.58	5.146
102218	1	1	138	48	<60	Female	Non-Hispanic Black	Never Married/Living with Partner	1.54	1.3-3.5	16582.4	Some college or above	5	5	now	2017-2018	moderate	yes	no	22.4	25	4	Q2	9.8	3	2.8	198	0.933333	66	3.26667	184.8	9.14667	5	64.53	261.7	3.21	0.824	6.96	1.5	5.069
111670	1	2	169	48	<60	Female	Non-Hispanic Black	Never Married/Living with Partner	1.54	1.3-3.5	6885.39	Some college or above	5	5	now	2019-2020	moderate	yes	no	22.4	25	4	Q2	9.8	3	2.8	198	0.933333	66	3.26667	184.8	9.14667	5	64.53	261.7	3.21	0.824	6.96	1.5	5.069
67690	1	2	93	40	<60	Female	Non-Hispanic Black	Never Married/Living with Partner	1.07	<1.3	19920.4	Some college or above	4	4	never	2011-2012	mild	yes	no	35.6	>30	4	Q2	5.9	2.7	8.7	220	3.22222	81.4815	2.18519	708.889	19.0111	5.3	74.26	303.3	7.14	1.073	7.78	2.33	4.965
117913	1	1	168	57	<60	Female	Non-Hispanic Black	Never Married/Living with Partner	1.6	1.3-3.5	8442.93	Some college or above	4	4	former	2019-2020	moderate	yes	no	35.8	>30	3	Q2	10.7	2	2.2	261	1.1	130.5	5.35	287.1	11.77	5.9	83.98	380.7	6.07	0.756	6.75	1.45	4.965
50509	1	2	69	62	>60	Female	Non-Hispanic Black	Never Married/Living with Partner	4.72	>3.5	8226.59	Some college or above	5	5	never	2007-2008	never	yes	no	37.42	>30	5	Q2	6	1.4	5.9	417	4.21429	297.857	4.28571	1757.36	25.2857	5.7	80.44	386.6	4.28	1.061	6.72	1.29	4.939
90113	1	1	129	27	<60	Female	Non-Hispanic Black	Never Married/Living with Partner	2.8	1.3-3.5	31063.8	Some college or above	7	>6	never	2015-2016	mild	no	yes	39	>30	7	Q3	7.4	3.4	6.1	323	1.79412	95	2.17647	579.5	13.2765	11.9	61	368.8	3.93	1.163	6.57	1.14	4.888
98622	1	2	148	59	<60	Female	Non-Hispanic Black	Never Married/Living with Partner	2.36	1.3-3.5	29507.6	Some college or above	2	0-3	never	2017-2018	moderate	yes	no	33.7	>30	2	Q1	6.8	2.1	3.6	199	1.71429	94.7619	3.2381	341.143	11.6571	5.7	92.82	339	6.07	0.677	7.09	1.91	4.862
120472	1	2	154	59	<60	Female	Non-Hispanic Black	Never Married/Living with Partner	2.36	1.3-3.5	14355.2	Some college or above	2	0-3	never	2019-2020	moderate	yes	no	33.7	>30	2	Q1	6.8	2.1	3.6	199	1.71429	94.7619	3.2381	341.143	11.6571	5.7	92.82	339	6.07	0.677	7.09	1.91	4.862
68404	1	2	96	65	>60	Female	Non-Hispanic Black	Never Married/Living with Partner	1.1	<1.3	12409.7	Some college or above	4	4	never	2011-2012	never	no	Borderline	32.5	>30	5	Q2	8.8	1.3	1.5	248	1.15385	190.769	6.76923	286.154	10.1538	5.9	65.42	202.2	4.28	1.219	7.09	1.78	4.732
84775	1	1	129	28	<60	Male	Non-Hispanic Black	Never Married/Living with Partner	3.06	1.3-3.5	33035.2	Some college or above	2	0-3	never	2015-2016	mild	no	Borderline	24.6	25	2	Q1	7.1	2.5	5	222	2	88.8	2.84	444	14.2	5.7	74.26	249.8	2.86	1.298	6.57	1.24	4.732
65331	1	2	95	54	<60	Female	Non-Hispanic Black	Never Married/Living with Partner	0.81	<1.3	16282.9	Some college or above	4	4	never	2011-2012	former	yes	no	36.3	>30	3	Q2	10.7	3.4	4.5	299	1.32353	87.9412	3.14706	395.735	14.1618	5.7	56.58	285.5	3.93	0.779	6.39	1.47	4.551
70464	1	2	97	60	>60	Female	Non-Hispanic Black	Never Married/Living with Partner	1.65	1.3-3.5	11803.9	Some college or above	7	>6	never	2011-2012	mild	yes	no	26.1	25-30	7	Q3	3.8	2.1	3.3	172	1.57143	81.9048	1.80952	270.286	5.97143	5.6	100.78	303.3	5.36	1.219	6.49	1.6	4.319
67380	1	2	99	58	<60	Female	Non-Hispanic Black	Never Married/Living with Partner	1.88	1.3-3.5	15723.5	Some college or above	7	>6	former	2011-2012	former	yes	no	47.1	>30	7	Q3	6.7	3.3	2.2	270	0.666667	81.8182	2.0303	180	4.46667	6.1	69.84	267.7	5.71	0.858	6.57	1.89	4.293
96587	1	1	144	30	<60	Male	Non-Hispanic Black	Never Married/Living with Partner	1.11	<1.3	46033.6	Some college or above	6	>6	now	2017-2018	heavy	yes	yes	61.9	>30	6	Q2	5.6	1.6	6.6	262	4.125	163.75	3.5	1080.75	23.1	13.5	66.3	428.3	4.28	1.377	5.84	0.96	4.267
109480	1	2	170	30	<60	Male	Non-Hispanic Black	Never Married/Living with Partner	1.11	<1.3	15519.5	Some college or above	6	>6	now	2019-2020	heavy	no	yes	61.9	>30	6	Q2	5.6	1.6	6.6	262	4.125	163.75	3.5	1080.75	23.1	13.5	66.3	428.3	4.28	1.377	5.84	0.96	4.267
56859	1	1	83	29	<60	Female	Non-Hispanic Black	Never Married/Living with Partner	0.82	<1.3	35876.3	Some college or above	3	0-3	now	2009-2010	mild	no	Borderline	46.03	>30	4	Q2	6.3	2.4	4.9	342	2.04167	142.5	2.625	698.25	12.8625	6	61.88	255.8	2.14	1.152	5.61	0.91	4.189
89712	1	1	132	48	<60	Female	Non-Hispanic Black	Never Married/Living with Partner	2.82	1.3-3.5	30333	Some college or above	3	0-3	never	2015-2016	never	yes	yes	34.4	>30	4	Q2	10	2.6	1.7	356	0.653846	136.923	3.84615	232.769	6.53846	7.7	47.74	303.3	2.86	0.813	5.53	1.01	4.163
55965	1	1	82	63	>60	Female	Non-Hispanic Black	Never Married/Living with Partner	1.62	1.3-3.5	17147.3	Some college or above	7	>6	never	2009-2010	heavy	yes	yes	25.63	25-30	8	Q3	5.7	1.9	4.5	288	2.36842	151.579	3	682.105	13.5	6	53.04	333.1	4.64	1.298	5.77	1.06	4.112
63856	1	1	98	20	<60	Female	Non-Hispanic Black	Never Married/Living with Partner	0.13	<1.3	22808.1	Some college or above	4	4	never	2011-2012	mild	no	no	18.7	25	3	Q2	6.1	2.3	3.2	243	1.3913	105.652	2.65217	338.087	8.48696	5.3	61.88	202.2	1.79	0.734	6.15	1.73	4.086
102761	1	2	146	25	<60	Male	Non-Hispanic Black	Never Married/Living with Partner	1.43	1.3-3.5	30441.3	Some college or above	6	>6	former	2017-2018	mild	no	no	26.2	25-30	6	Q2	8.4	2.4	2.4	196	1	81.6667	3.5	196	8.4	5.4	129.06	368.8	5.71	0.531	5.79	1.47	4.086
120945	1	1	167	25	<60	Male	Non-Hispanic Black	Never Married/Living with Partner	1.43	1.3-3.5	8440.37	Some college or above	6	>6	former	2019-2020	mild	no	no	26.2	25-30	6	Q2	8.4	2.4	2.4	196	1	81.6667	3.5	196	8.4	5.4	129.06	368.8	5.71	0.531	5.79	1.47	4.086
99983	1	2	142	33	<60	Female	Non-Hispanic Black	Never Married/Living with Partner	0.75	<1.3	33009.2	Some college or above	1	0-3	now	2017-2018	moderate	yes	no	51.1	>30	2	Q1	7.9	1.6	2.2	314	1.375	196.25	4.9375	431.75	10.8625	5.4	62.76	267.7	2.14	0.666	5.72	1.4	4.008
112716	1	1	158	33	<60	Female	Non-Hispanic Black	Never Married/Living with Partner	0.75	<1.3	14596.4	Some college or above	1	0-3	now	2019-2020	moderate	yes	no	51.1	>30	2	Q1	7.9	1.6	2.2	314	1.375	196.25	4.9375	431.75	10.8625	5.4	62.76	267.7	2.14	0.666	5.72	1.4	4.008
42867	1	1	73	68	>60	Male	Non-Hispanic Black	Never Married/Living with Partner	3.41	1.3-3.5	6166.63	Some college or above	3	0-3	now	2007-2008	mild	no	Borderline	25.27	25-30	4	Q2	4.9	1.6	6.1	266	3.8125	166.25	3.0625	1014.12	18.6812	5.4	140.56	559.1	5.36	2.089	6.08	1.11	4.008
94049	1	1	139	66	>60	Female	Non-Hispanic Black	Never Married/Living with Partner	1.02	<1.3	9984.41	Some college or above	3	0-3	never	2017-2018	moderate	yes	Borderline	58.7	>30	4	Q2	8.6	2.5	1.4	222	0.56	88.8	3.44	124.32	4.816	5.8	81.33	458	5	1.298	5.82	1.27	3.957
114849	1	2	157	66	>60	Female	Non-Hispanic Black	Never Married/Living with Partner	1.02	<1.3	11607	Some college or above	3	0-3	never	2019-2020	moderate	yes	Borderline	58.7	>30	4	Q2	8.6	2.5	1.4	222	0.56	88.8	3.44	124.32	4.816	5.8	81.33	458	5	1.298	5.82	1.27	3.957
61644	1	1	78	21	<60	Male	Non-Hispanic Black	Never Married/Living with Partner	1.64	1.3-3.5	25442.7	Some college or above	5	5	never	2009-2010	mild	no	no	21.53	25	4	Q2	6.7	3	5.8	210	1.93333	70	2.23333	406	12.9533	5.3	95.47	267.7	3.57	0.982	5.77	1.4	3.931
42685	1	2	67	23	<60	Male	Non-Hispanic Black	Never Married/Living with Partner	1.54	1.3-3.5	31761.3	Some college or above	3	0-3	now	2007-2008	moderate	no	no	34.24	>30	3	Q2	7.7	3.4	2.7	257	0.794118	75.5882	2.26471	204.088	6.11471	5.3	80.44	315.2	2.86	2.156	5.77	0.85	3.931
63699	1	1	99	47	<60	Female	Non-Hispanic Black	Never Married/Living with Partner	1.46	1.3-3.5	18592.1	Some college or above	4	4	never	2011-2012	mild	no	no	24.9	25	5	Q2	5.5	1.8	3	282	1.66667	156.667	3.05556	470	9.16667	5.3	65.42	214.1	4.28	0.689	5.74	1.53	3.905
102551	1	1	145	58	<60	Female	Non-Hispanic Black	Never Married/Living with Partner	0	<1.3	12660.3	Some college or above	4	4	now	2017-2018	heavy	yes	no	44	>30	3	Q2	8.8	1.7	4.8	190	2.82353	111.765	5.17647	536.471	24.8471	5.9	76.91	261.7	5.71	0.948	5.61	1.29	3.879
110187	1	2	163	58	<60	Female	Non-Hispanic Black	Never Married/Living with Partner	0	<1.3	6907.2	Some college or above	4	4	now	2019-2020	heavy	yes	no	44	>30	3	Q2	8.8	1.7	4.8	190	2.82353	111.765	5.17647	536.471	24.8471	5.9	76.91	261.7	5.71	0.948	5.61	1.29	3.879
80966	1	1	115	27	<60	Female	Non-Hispanic Black	Never Married/Living with Partner	2.43	1.3-3.5	36105.2	Some college or above	4	4	never	2013-2014	heavy	no	no	34.9	>30	4	Q2	10.4	2.3	2.6	194	1.13043	84.3478	4.52174	219.304	11.7565	6.1	83.1	386.6	3.57	1.569	6.26	1.68	3.853
87383	1	2	132	36	<60	Male	Non-Hispanic Black	Never Married/Living with Partner	1.32	1.3-3.5	24361.1	Some college or above	3	0-3	former	2015-2016	heavy	no	no	22.9	25	3	Q2	11.4	2	3.1	193	1.55	96.5	5.7	299.15	17.67	5.6	92.82	416.4	4.28	0.926	5.87	1.63	3.827
64974	1	2	102	42	<60	Female	Non-Hispanic Black	Never Married/Living with Partner	2.65	1.3-3.5	27304.9	Some college or above	2	0-3	never	2011-2012	former	yes	no	42.3	>30	3	Q2	7.8	1.9	1.6	333	0.842105	175.263	4.10526	280.421	6.56842	5.6	81.33	339	2.5	1.332	5.82	1.37	3.827
120459	1	1	150	51	<60	Female	Non-Hispanic Black	Never Married/Living with Partner	1.3	1.3-3.5	4268.93	Some college or above	4	4	never	2019-2020	moderate	no	yes	77.3	>30	3	Q2	3.9	3.7	8.5	453	2.2973	122.432	1.05405	1040.68	8.95946	6.6	67.18	315.2	2.86	0.847	5.2	0.98	3.827
66093	1	1	100	41	<60	Female	Non-Hispanic Black	Never Married/Living with Partner	2.15	1.3-3.5	32633.5	Some college or above	3	0-3	never	2011-2012	heavy	no	yes	39	>30	3	Q2	5.3	3.2	7.6	383	2.375	119.688	1.65625	909.625	12.5875	10.8	64.53	333.1	2.86	2.281	5.82	0.96	3.827
54498	1	2	83	33	<60	Female	Non-Hispanic Black	Never Married/Living with Partner	1.13	<1.3	36331	Some college or above	5	5	never	2009-2010	former	no	no	32.22	>30	5	Q2	10.8	1.7	3.3	257	1.94118	151.176	6.35294	498.882	20.9647	5.5	69.84	243.9	5.36	0.452	6.05	2.04	3.801
93050	1	2	133	20	<60	Female	Non-Hispanic Black	Never Married/Living with Partner	1.19	<1.3	19442.1	Some college or above	3	0-3	never	2015-2016	mild	no	no	27.7	25-30	4	Q2	7.8	1.4	5.3	243	3.78571	173.571	5.57143	919.929	29.5286	5.1	59.23	297.4	4.28	0.531	5.25	1.22	3.801
67516	1	2	93	47	<60	Female	Non-Hispanic Black	Never Married/Living with Partner	1.47	1.3-3.5	20827.2	Some college or above	5	5	never	2011-2012	moderate	yes	no	33.4	>30	4	Q2	7.9	3.2	4.6	378	1.4375	118.125	2.46875	543.375	11.3562	5	68.07	303.3	4.64	0.745	5.56	1.45	3.776
87496	1	2	126	58	<60	Male	Non-Hispanic Black	Never Married/Living with Partner	0.93	<1.3	21136.7	Some college or above	5	5	now	2015-2016	mild	yes	no	32.6	>30	7	Q3	7.1	1.5	9.4	237	6.26667	158	4.73333	1485.2	44.4933	5.9	125.53	517.5	6.07	4.031	6.72	1.11	3.776
77788	1	1	112	21	<60	Female	Non-Hispanic Black	Never Married/Living with Partner	1.16	<1.3	22002.3	Some college or above	4	4	never	2013-2014	moderate	no	no	39.5	>30	6	Q2	6.4	3	2.5	357	0.833333	119	2.13333	297.5	5.33333	5.8	64.53	398.5	3.57	1.456	5.53	1.09	3.776
87934	1	1	132	25	<60	Male	Non-Hispanic Black	Never Married/Living with Partner	2.82	1.3-3.5	37627	Some college or above	6	>6	never	2015-2016	moderate	no	yes	40.4	>30	6	Q2	3.6	3.6	7.4	364	2.05556	101.111	1	748.222	7.4	8.3	65.42	345	5	0.937	5.3	1.11	3.75
102285	1	1	144	37	<60	Male	Non-Hispanic Black	Never Married/Living with Partner	1.62	1.3-3.5	26086.9	Some college or above	5	5	never	2017-2018	mild	no	no	19.3	25	5	Q2	9.9	1.8	1.6	185	0.888889	102.778	5.5	164.444	8.8	5.4	117.57	327.1	3.57	0.531	5.77	1.81	3.724
119950	1	2	170	37	<60	Male	Non-Hispanic Black	Never Married/Living with Partner	1.62	1.3-3.5	12926.5	Some college or above	5	5	never	2019-2020	mild	no	no	19.3	25	5	Q2	9.9	1.8	1.6	185	0.888889	102.778	5.5	164.444	8.8	5.4	117.57	327.1	3.57	0.531	5.77	1.81	3.724
63692	1	2	101	22	<60	Female	Non-Hispanic Black	Never Married/Living with Partner	0.6	<1.3	30259.8	Some college or above	4	4	never	2011-2012	heavy	no	no	24.9	25	5	Q2	7.8	2.1	2.1	266	1	126.667	3.71429	266	7.8	5.4	64.53	226	2.14	0.632	5.35	1.34	3.724
59467	1	2	75	22	<60	Male	Non-Hispanic Black	Never Married/Living with Partner	0.92	<1.3	39015.6	Some college or above	2	0-3	now	2009-2010	mild	no	no	35.18	>30	4	Q2	8.5	2.1	3.4	247	1.61905	117.619	4.04762	399.905	13.7619	5.9	95.47	446.1	4.64	1.197	5.3	1.03	3.724
42554	1	1	63	20	<60	Female	Non-Hispanic Black	Never Married/Living with Partner	5	>3.5	28690.9	Some college or above	4	4	never	2007-2008	moderate	no	no	35.5	>30	4	Q2	7.5	1.5	3.1	341	2.06667	227.333	5	704.733	15.5	5.2	54.81	345	2.5	1.118	5.59	1.37	3.698
57751	1	2	84	36	<60	Female	Non-Hispanic Black	Never Married/Living with Partner	0.66	<1.3	28232.5	Some college or above	4	4	never	2009-2010	mild	no	no	31.09	>30	5	Q2	5.6	2.2	4.3	313	1.95455	142.273	2.54545	611.773	10.9455	5.3	68.95	267.7	6.07	1.027	5.77	1.63	3.672
81950	1	1	110	52	<60	Male	Non-Hispanic Black	Never Married/Living with Partner	3.8	>3.5	24401.3	Some college or above	4	4	never	2013-2014	mild	yes	no	28.5	25-30	4	Q2	9	1.2	2.6	210	2.16667	175	7.5	455	19.5	6.1	200.67	410.4	8.93	2.45	6.05	1.29	3.646
64379	1	2	101	20	<60	Female	Non-Hispanic Black	Never Married/Living with Partner	1.15	<1.3	30320.4	Some college or above	7	>6	never	2011-2012	heavy	no	no	25	25-30	6	Q2	5.2	2.7	2.1	238	0.777778	88.1481	1.92593	185.111	4.04444	5.3	66.3	208.2	2.86	0.847	6.03	2.02	3.62
85515	1	1	119	21	<60	Female	Non-Hispanic Black	Never Married/Living with Partner	2.1	1.3-3.5	18275.8	Some college or above	4	4	never	2015-2016	moderate	no	no	43.5	>30	4	Q2	10.7	1.9	2.6	303	1.36842	159.474	5.63158	414.632	14.6421	5.4	73.37	285.5	3.93	0.508	5.3	1.45	3.62
117102	1	2	168	31	<60	Female	Non-Hispanic Black	Never Married/Living with Partner	2.24	1.3-3.5	10166.8	Some college or above	4	4	never	2019-2020	moderate	no	no	21.6	25	6	Q2	9.7	1.7	3.6	378	2.11765	222.353	5.70588	800.471	20.5412	5.2	92.82	237.9	7.85	1.174	5.53	1.37	3.62
97048	1	1	144	34	<60	Female	Non-Hispanic Black	Never Married/Living with Partner	0.62	<1.3	22304	Some college or above	3	0-3	now	2017-2018	moderate	no	no	33.7	>30	3	Q2	8.3	3.2	4.2	280	1.3125	87.5	2.59375	367.5	10.8938	5.2	73.37	297.4	4.64	0.485	5.22	1.4	3.595
121345	1	2	170	34	<60	Female	Non-Hispanic Black	Never Married/Living with Partner	0.62	<1.3	5463.52	Some college or above	3	0-3	now	2019-2020	moderate	no	no	33.7	>30	3	Q2	8.3	3.2	4.2	280	1.3125	87.5	2.59375	367.5	10.8938	5.2	73.37	297.4	4.64	0.485	5.22	1.4	3.595
91898	1	1	119	61	>60	Male	Non-Hispanic Black	Never Married/Living with Partner	2.55	1.3-3.5	12381	Some college or above	6	>6	former	2015-2016	mild	yes	no	25.2	25-30	7	Q3	12.3	2.1	3.1	202	1.47619	96.1905	5.85714	298.19	18.1571	4.9	97.24	339	6.43	0.982	5.09	1.06	3.595
124810	1	2	151	56	<60	Female	Non-Hispanic Black	Never Married/Living with Partner	1.93	1.3-3.5	6327.13	Some college or above	4	4	never	2019-2020	never	yes	yes	41.7	>30	6	Q2	6	1.6	6.4	263	4	164.375	3.75	1052	24	5.6	60.11	315.2	3.21	1.987	5.46	0.96	3.595
109541	1	1	150	35	<60	Female	Non-Hispanic Black	Never Married/Living with Partner	1.9	1.3-3.5	3899.48	Some college or above	2	0-3	never	2019-2020	mild	yes	no	32.7	>30	2	Q1	6.5	1.8	2.3	361	1.27778	200.556	3.61111	461.278	8.30556	6.1	53.92	220.1	2.5	0.779	4.94	1.09	3.491
101449	1	2	144	59	<60	Female	Non-Hispanic Black	Never Married/Living with Partner	3.29	1.3-3.5	21503.7	Some college or above	3	0-3	never	2017-2018	mild	yes	yes	38.9	>30	3	Q2	5.7	2.4	4.3	245	1.79167	102.083	2.375	438.958	10.2125	6.1	62.76	303.3	3.93	0.565	5.09	1.37	3.465
115313	1	1	170	59	<60	Female	Non-Hispanic Black	Never Married/Living with Partner	3.29	1.3-3.5	12309.2	Some college or above	3	0-3	never	2019-2020	mild	no	yes	38.9	>30	3	Q2	5.7	2.4	4.3	245	1.79167	102.083	2.375	438.958	10.2125	6.1	62.76	303.3	3.93	0.565	5.09	1.37	3.465
49747	1	1	68	24	<60	Male	Non-Hispanic Black	Never Married/Living with Partner	5	>3.5	30007.6	Some college or above	4	4	former	2007-2008	moderate	no	no	23.51	25	5	Q2	8.4	2.2	3.3	252	1.5	114.545	3.81818	378	12.6	5.2	81.33	273.6	5.71	0.914	5.22	1.34	3.465
58361	1	2	79	25	<60	Female	Non-Hispanic Black	Never Married/Living with Partner	4.16	>3.5	34198.5	Some college or above	4	4	never	2009-2010	moderate	no	no	34.68	>30	5	Q2	5.5	2.9	4	304	1.37931	104.828	1.89655	419.31	7.58621	5.6	60.11	279.6	2.86	1.75	5.33	1.06	3.465
62411	1	2	90	51	<60	Female	Non-Hispanic Black	Never Married/Living with Partner	3.21	1.3-3.5	17527.2	Some college or above	7	>6	now	2011-2012	former	yes	no	26.3	25-30	6	Q2	9.8	1.8	2	248	1.11111	137.778	5.44444	275.556	10.8889	5.7	69.84	315.2	4.28	1.231	4.91	0.88	3.465
98680	1	2	148	37	<60	Female	Non-Hispanic Black	Never Married/Living with Partner	2.07	1.3-3.5	25984.1	Some college or above	4	4	never	2017-2018	heavy	no	no	42	>30	7	Q3	10.8	1.7	4.5	351	2.64706	206.471	6.35294	929.118	28.5882	5.5	61	285.5	5	0.655	5.43	1.71	3.414
119386	1	2	154	37	<60	Female	Non-Hispanic Black	Never Married/Living with Partner	2.07	1.3-3.5	11901	Some college or above	3	0-3	never	2019-2020	heavy	no	no	42	>30	6	Q2	10.8	1.7	4.5	351	2.64706	206.471	6.35294	929.118	28.5882	5.5	61	285.5	5	0.655	5.43	1.71	3.414
97688	1	1	144	56	<60	Female	Non-Hispanic Black	Never Married/Living with Partner	3.32	1.3-3.5	12622.7	Some college or above	5	5	never	2017-2018	mild	yes	yes	43.2	>30	5	Q2	7	2.7	7.8	456	2.88889	168.889	2.59259	1317.33	20.2222	9.5	61	333.1	6.78	2.134	5.64	1.24	3.414
118128	1	2	170	56	<60	Female	Non-Hispanic Black	Never Married/Living with Partner	3.32	1.3-3.5	7849.54	Some college or above	5	5	never	2019-2020	mild	yes	yes	43.2	>30	5	Q2	7	2.7	7.8	456	2.88889	168.889	2.59259	1317.33	20.2222	9.5	61	333.1	6.78	2.134	5.64	1.24	3.414
81509	1	2	110	42	<60	Male	Non-Hispanic Black	Never Married/Living with Partner	0.69	<1.3	23652.3	Some college or above	3	0-3	now	2013-2014	heavy	no	no	20.2	25	3	Q2	11.6	2.2	4.6	169	2.09091	76.8182	5.27273	353.364	24.2545	5.5	81.33	297.4	3.93	0.677	5.2	1.53	3.362
69887	1	2	97	23	<60	Female	Non-Hispanic Black	Never Married/Living with Partner	0.33	<1.3	16474.4	Some college or above	3	0-3	never	2011-2012	moderate	yes	no	31.6	>30	3	Q2	4.6	2.1	4.5	294	2.14286	140	2.19048	630	9.85714	4.4	60.11	345	3.57	0.655	4.78	1.11	3.362
122062	0	1	168	31	<60	Male	Non-Hispanic Black	Never Married/Living with Partner	2.66	1.3-3.5	14136.9	Some college or above	3	0-3	never	2019-2020	moderate	yes	no	25.6	25-30	3	Q2	8.1	3.2	2.2	254	0.6875	79.375	2.53125	174.625	5.56875	5.6	79.56	368.8	5.71	0.384	5.07	1.55	3.336
44264	0	2	69	38	<60	Male	Non-Hispanic Black	Never Married/Living with Partner	4.72	>3.5	17689.8	Some college or above	8	>6	never	2007-2008	mild	yes	no	29.81	25-30	11	Q3	6.7	2.7	3.4	319	1.25926	118.148	2.48148	401.704	8.43704	5.6	117.57	362.8	4.64	0.745	5.12	1.45	3.336
53853	0	2	78	27	<60	Female	Non-Hispanic Black	Never Married/Living with Partner	3.4	1.3-3.5	34346.1	Some college or above	6	>6	never	2009-2010	moderate	no	no	21.98	25	7	Q3	7.3	2.1	1.9	244	0.904762	116.19	3.47619	220.762	6.60476	4.9	61.88	303.3	3.57	0.621	5.02	1.4	3.336
74521	1	1	106	21	<60	Female	Non-Hispanic Black	Never Married/Living with Partner	0.03	<1.3	41971.3	Some college or above	5	5	now	2013-2014	heavy	no	no	44.1	>30	5	Q2	7.4	2.7	1.9	385	0.703704	142.593	2.74074	270.926	5.20741	5.4	60.11	380.7	2.86	0.948	4.99	1.22	3.336
112146	1	1	168	31	<60	Female	Non-Hispanic Black	Never Married/Living with Partner	1.57	1.3-3.5	9255.57	Some college or above	2	0-3	never	2019-2020	heavy	yes	no	42.3	>30	3	Q2	4.8	3.9	8.2	302	2.10256	77.4359	1.23077	634.974	10.0923	5.3	78.68	297.4	3.21	1.479	5.35	1.37	3.31
116202	0	1	172	31	<60	Male	Non-Hispanic Black	Never Married/Living with Partner	0.74	<1.3	36141.9	Some college or above	4	4	now	2019-2020	mild	no	Borderline	39.6	>30	5	Q2	6.7	1.6	4	265	2.5	165.625	4.1875	662.5	16.75	5.4	93.7	404.5	4.28	0.802	5.07	1.45	3.258
96554	0	1	147	31	<60	Male	Non-Hispanic Black	Never Married/Living with Partner	0.74	<1.3	29327.5	Some college or above	3	0-3	now	2017-2018	mild	no	Borderline	39.6	>30	4	Q2	6.7	1.6	4	265	2.5	165.625	4.1875	662.5	16.75	5.4	93.7	404.5	4.28	0.802	5.07	1.45	3.258
110406	0	1	152	31	<60	Female	Non-Hispanic Black	Never Married/Living with Partner	2.2	1.3-3.5	8515.31	Some college or above	4	4	never	2019-2020	mild	no	no	51.9	>30	4	Q2	6.5	2.9	2.9	332	1	114.483	2.24138	332	6.5	5.8	61.88	273.6	3.21	0.711	4.99	1.42	3.233
94760	1	2	145	74	>60	Female	Non-Hispanic Black	Never Married/Living with Partner	0.91	<1.3	12914.2	Some college or above	3	0-3	former	2017-2018	never	yes	no	19.7	25	4	Q2	8.5	1.1	1.5	178	1.36364	161.818	7.72727	242.727	11.5909	5.6	101.66	291.5	8.57	0.858	5.72	2.12	3.207
122376	1	1	163	74	>60	Female	Non-Hispanic Black	Never Married/Living with Partner	0.91	<1.3	13588.4	Some college or above	3	0-3	former	2019-2020	never	yes	no	19.7	25	4	Q2	8.5	1.1	1.5	178	1.36364	161.818	7.72727	242.727	11.5909	5.6	101.66	291.5	8.57	0.858	5.72	2.12	3.207
77983	0	2	112	65	>60	Male	Non-Hispanic Black	Never Married/Living with Partner	0.93	<1.3	17220.1	Some college or above	5	5	never	2013-2014	mild	yes	yes	25.1	25-30	5	Q2	8.2	2	4.2	222	2.1	111	4.1	466.2	17.22	12.5	68.95	243.9	3.93	0.982	4.73	1.09	3.207
116703	1	2	150	42	<60	Female	Non-Hispanic Black	Never Married/Living with Partner	0.99	<1.3	6768.38	Some college or above	4	4	never	2019-2020	moderate	no	Borderline	33	>30	3	Q2	7.4	2.5	2.2	327	0.88	130.8	2.96	287.76	6.512	5.8	63.65	237.9	3.57	1.524	5.28	1.4	3.181
41587	1	2	68	44	<60	Female	Non-Hispanic Black	Never Married/Living with Partner	0.86	<1.3	27598.6	Some college or above	4	4	never	2007-2008	mild	no	no	26.34	25-30	4	Q2	8.4	1.9	1.8	230	0.947368	121.053	4.42105	217.895	7.95789	5.5	76.02	249.8	3.21	0.689	5.77	2.3	3.155
68393	1	1	98	20	<60	Female	Non-Hispanic Black	Never Married/Living with Partner	0.11	<1.3	22808.1	Some college or above	5	5	never	2011-2012	moderate	no	no	28.7	25-30	6	Q2	10.6	2.1	3.4	200	1.61905	95.2381	5.04762	323.81	17.1619	5.1	63.65	267.7	3.21	0.508	5.3	1.91	3.155
95026	0	1	146	20	<60	Male	Non-Hispanic Black	Never Married/Living with Partner	0.25	<1.3	25940.8	Some college or above	5	5	never	2017-2018	never	no	no	24.2	25	7	Q3	7.6	2	4.1	204	2.05	102	3.8	418.2	15.58	5.8	92.82	267.7	3.93	0.621	4.97	1.53	3.155
112027	0	2	167	20	<60	Male	Non-Hispanic Black	Never Married/Living with Partner	0.25	<1.3	6125.07	Some college or above	5	5	never	2019-2020	never	no	no	24.2	25	7	Q3	7.6	2	4.1	204	2.05	102	3.8	418.2	15.58	5.8	92.82	267.7	3.93	0.621	4.97	1.53	3.155
80114	1	2	105	60	>60	Female	Non-Hispanic Black	Never Married/Living with Partner	0.86	<1.3	14572.8	Some college or above	4	4	now	2013-2014	mild	yes	no	23.6	25	4	Q2	5.5	2.4	4.7	267	1.95833	111.25	2.29167	522.875	10.7708	6.4	93.7	404.5	3.21	1.219	5.2	1.47	3.155
76707	1	1	108	46	<60	Female	Non-Hispanic Black	Never Married/Living with Partner	1.35	1.3-3.5	32244.8	Some college or above	5	5	never	2013-2014	never	no	Borderline	27.9	25-30	4	Q2	6.8	1.7	1.8	266	1.05882	156.471	4	281.647	7.2	5.6	76.91	273.6	2.14	1.061	4.91	1.27	3.155
93755	1	1	139	26	<60	Female	Non-Hispanic Black	Never Married/Living with Partner	2.07	1.3-3.5	33269.9	Some college or above	6	>6	former	2017-2018	moderate	no	Borderline	29.4	25-30	6	Q2	7.9	3.3	4.2	315	1.27273	95.4545	2.39394	400.909	10.0545	5.7	71.6	285.5	4.28	0.711	4.71	1.24	3.129
110226	1	2	157	26	<60	Female	Non-Hispanic Black	Never Married/Living with Partner	2.07	1.3-3.5	42481.5	Some college or above	6	>6	former	2019-2020	moderate	no	Borderline	29.4	25-30	6	Q2	7.9	3.3	4.2	315	1.27273	95.4545	2.39394	400.909	10.0545	5.7	71.6	285.5	4.28	0.711	4.71	1.24	3.129
62718	0	1	96	63	>60	Male	Non-Hispanic Black	Never Married/Living with Partner	2.51	1.3-3.5	6085.92	Some college or above	7	>6	former	2011-2012	mild	no	no	26.8	25-30	7	Q3	10.2	1.3	1.9	162	1.46154	124.615	7.84615	236.769	14.9077	4.8	86.63	350.9	4.28	1.592	5.04	1.19	3.129
75576	0	1	116	47	<60	Male	Non-Hispanic Black	Never Married/Living with Partner	4.96	>3.5	24241.7	Some college or above	7	>6	never	2013-2014	former	no	yes	26.9	25-30	6	Q2	7.3	2.4	3.4	141	1.41667	58.75	3.04167	199.75	10.3417	13.7	113.15	333.1	4.64	0.937	4.76	1.19	3.129
121394	1	1	168	43	<60	Female	Non-Hispanic Black	Never Married/Living with Partner	0.72	<1.3	8605.16	Some college or above	5	5	now	2019-2020	heavy	no	yes	34.3	>30	5	Q2	6.1	3.2	3.9	288	1.21875	90	1.90625	351	7.43438	14.8	55.69	190.3	3.57	1.716	5.04	1.14	3.129
74744	1	1	115	22	<60	Male	Non-Hispanic Black	Never Married/Living with Partner	2.25	1.3-3.5	27518.7	Some college or above	1	0-3	never	2013-2014	never	no	no	34.6	>30	5	Q2	9.9	2	2	233	1	116.5	4.95	233	9.9	5.3	104.31	339	6.78	1.039	4.37	0.78	3.129
68714	1	1	96	55	<60	Female	Non-Hispanic Black	Never Married/Living with Partner	5	>3.5	18102.8	Some college or above	5	5	now	2011-2012	never	no	no	21.5	25	7	Q3	10.2	2.1	2.3	246	1.09524	117.143	4.85714	269.429	11.1714	6.1	69.84	345	4.28	0.44	5.35	2.04	3.103
121643	1	1	159	29	<60	Male	Non-Hispanic Black	Never Married/Living with Partner	2.4	1.3-3.5	29792.7	Some college or above	3	0-3	never	2019-2020	mild	yes	no	21.9	25	4	Q2	6.2	1.2	6.2	202	5.16667	168.333	5.16667	1043.67	32.0333	5.4	110.5	374.7	5.36	0.621	5.35	1.97	3.103
124398	0	1	172	33	<60	Male	Non-Hispanic Black	Never Married/Living with Partner	1.77	1.3-3.5	23165.1	Some college or above	4	4	never	2019-2020	never	yes	no	27	25-30	4	Q2	8	2.2	3	224	1.36364	101.818	3.63636	305.455	10.9091	5.5	100.78	321.2	3.21	0.565	4.99	1.63	3.103
100175	0	1	147	33	<60	Male	Non-Hispanic Black	Never Married/Living with Partner	1.77	1.3-3.5	21081.6	Some college or above	3	0-3	never	2017-2018	never	no	no	27	25-30	3	Q2	8	2.2	3	224	1.36364	101.818	3.63636	305.455	10.9091	5.5	100.78	321.2	3.21	0.565	4.99	1.63	3.103
83822	1	2	126	20	<60	Female	Non-Hispanic Black	Never Married/Living with Partner	1.62	1.3-3.5	35683.4	Some college or above	3	0-3	never	2015-2016	never	no	no	22.2	25	3	Q2	11.3	1.3	2.7	208	2.07692	160	8.69231	432	23.4692	5.4	49.5	202.2	2.5	0.474	5.33	2.04	3.077
48443	1	1	61	47	<60	Female	Non-Hispanic Black	Never Married/Living with Partner	1.08	<1.3	28307	Some college or above	5	5	now	2007-2008	heavy	yes	no	29.23	25-30	4	Q2	6.7	1.9	5	289	2.63158	152.105	3.52632	760.526	17.6316	5.2	72.49	261.7	2.86	0.531	5.25	1.94	3.077
99655	0	1	147	38	<60	Male	Non-Hispanic Black	Never Married/Living with Partner	0.17	<1.3	42502.7	Some college or above	4	4	never	2017-2018	mild	yes	no	27	25-30	4	Q2	7.3	1.4	4.2	267	3	190.714	5.21429	801	21.9	4.9	96.36	362.8	2.86	0.418	4.65	1.4	3.077
114756	0	1	172	38	<60	Male	Non-Hispanic Black	Never Married/Living with Partner	0.17	<1.3	36276.3	Some college or above	4	4	never	2019-2020	mild	yes	no	27	25-30	4	Q2	7.3	1.4	4.2	267	3	190.714	5.21429	801	21.9	4.9	96.36	362.8	2.86	0.418	4.65	1.4	3.077
83358	0	1	112	37	<60	Male	Non-Hispanic Black	Never Married/Living with Partner	3.84	>3.5	24388.2	Some college or above	4	4	never	2013-2014	mild	yes	Borderline	36.9	>30	4	Q2	10.1	2.3	2	263	0.869565	114.348	4.3913	228.696	8.78261	6.1	108.73	386.6	3.93	1.648	5.07	1.27	3.051
67436	1	2	92	23	<60	Female	Non-Hispanic Black	Never Married/Living with Partner	1.38	1.3-3.5	19410.2	Some college or above	8	>6	never	2011-2012	moderate	no	no	20.3	25	10	Q3	11	1.6	2.1	211	1.3125	131.875	6.875	276.938	14.4375	5.3	56.58	255.8	3.21	0.723	5.2	1.84	3.026
101681	0	1	147	31	<60	Female	Non-Hispanic Black	Never Married/Living with Partner	0.93	<1.3	11500.6	Some college or above	2	0-3	never	2017-2018	moderate	no	no	30.2	>30	3	Q2	11.1	1.5	2	301	1.33333	200.667	7.4	401.333	14.8	5.4	64.53	232	3.57	0.621	4.68	1.37	3.026
124702	0	1	172	31	<60	Female	Non-Hispanic Black	Never Married/Living with Partner	0.93	<1.3	13924.1	Some college or above	2	0-3	never	2019-2020	moderate	no	no	30.2	>30	3	Q2	11.1	1.5	2	301	1.33333	200.667	7.4	401.333	14.8	5.4	64.53	232	3.57	0.621	4.68	1.37	3.026
120386	1	1	168	37	<60	Female	Non-Hispanic Black	Never Married/Living with Partner	1.3	1.3-3.5	16224.4	Some college or above	4	4	never	2019-2020	mild	yes	yes	46.1	>30	5	Q2	6.8	2.4	3.8	203	1.58333	84.5833	2.83333	321.417	10.7667	10.1	65.42	172.5	2.86	0.903	4.58	1.14	3.026
81570	1	2	116	58	<60	Female	Non-Hispanic Black	Never Married/Living with Partner	1.91	1.3-3.5	25936.5	Some college or above	6	>6	never	2013-2014	never	yes	Borderline	51.1	>30	6	Q2	9.4	2.1	3.5	345	1.66667	164.286	4.47619	575	15.6667	5.7	78.68	386.6	4.28	0.542	5.17	1.91	3
69813	1	1	96	30	<60	Female	Non-Hispanic Black	Never Married/Living with Partner	3.35	1.3-3.5	28369.1	Some college or above	2	0-3	never	2011-2012	moderate	no	no	35.1	>30	2	Q1	7.8	1.8	3.8	176	2.11111	97.7778	4.33333	371.556	16.4667	4.6	66.3	166.5	3.57	0.723	4.34	1.01	3
99721	0	2	146	20	<60	Female	Non-Hispanic Black	Never Married/Living with Partner	1.46	1.3-3.5	36573.2	Some college or above	3	0-3	never	2017-2018	heavy	no	no	24.7	25	3	Q2	7.5	2	2	246	1	123	3.75	246	7.5	5.2	69.84	273.6	3.57	0.406	4.6	1.45	2.974
111802	0	1	167	20	<60	Female	Non-Hispanic Black	Never Married/Living with Partner	1.46	1.3-3.5	9493.04	Some college or above	3	0-3	never	2019-2020	heavy	no	no	24.7	25	3	Q2	7.5	2	2	246	1	123	3.75	246	7.5	5.2	69.84	273.6	3.57	0.406	4.6	1.45	2.974
52702	1	1	84	46	<60	Female	Non-Hispanic Black	Never Married/Living with Partner	4.32	>3.5	26667.9	Some college or above	5	5	never	2009-2010	mild	no	no	35.74	>30	8	Q3	8.5	1.2	2.7	231	2.25	192.5	7.08333	519.75	19.125	5.1	66.3	291.5	3.57	0.858	4.78	1.42	2.974
91530	1	1	125	26	<60	Female	Non-Hispanic Black	Never Married/Living with Partner	3.29	1.3-3.5	25435.4	Some college or above	3	0-3	never	2015-2016	mild	no	yes	34.4	>30	3	Q2	8.7	2	3.3	208	1.65	104	4.35	343.2	14.355	6.5	79.56	327.1	3.93	1.05	5.2	1.76	2.948
120160	1	2	150	27	<60	Female	Non-Hispanic Black	Never Married/Living with Partner	0.92	<1.3	5716.12	Some college or above	1	0-3	never	2019-2020	moderate	no	no	39.2	>30	2	Q1	5.6	2.3	2.3	397	1	172.609	2.43478	397	5.6	5.3	82.21	327.1	2.86	0.734	4.5	1.22	2.948
94098	0	1	144	23	<60	Female	Non-Hispanic Black	Never Married/Living with Partner	1.54	1.3-3.5	26241.8	Some college or above	4	4	never	2017-2018	heavy	no	no	30.3	>30	4	Q2	6.3	2.3	4.6	310	2	134.783	2.73913	620	12.6	5.2	64.53	237.9	2.86	0.802	4.6	1.32	2.922
124231	0	2	170	23	<60	Female	Non-Hispanic Black	Never Married/Living with Partner	1.54	1.3-3.5	8905.55	Some college or above	4	4	never	2019-2020	heavy	no	no	30.3	>30	4	Q2	6.3	2.3	4.6	310	2	134.783	2.73913	620	12.6	5.2	64.53	237.9	2.86	0.802	4.6	1.32	2.922
63960	0	1	97	21	<60	Male	Non-Hispanic Black	Never Married/Living with Partner	1.41	1.3-3.5	25126.3	Some college or above	2	0-3	never	2011-2012	never	no	Borderline	43.2	>30	2	Q1	3	1.8	6.4	277	3.55556	153.889	1.66667	984.889	10.6667	6.2	73.37	386.6	4.28	0.723	4.34	1.09	2.922
44960	1	2	68	26	<60	Female	Non-Hispanic Black	Never Married/Living with Partner	1.92	1.3-3.5	28721.5	Some college or above	5	5	never	2007-2008	heavy	no	yes	47.77	>30	6	Q2	8	3.4	6.7	324	1.97059	95.2941	2.35294	638.471	15.7647	6	56.58	475.8	1.79	2.45	4.89	0.85	2.922
68966	1	2	97	63	>60	Female	Non-Hispanic Black	Never Married/Living with Partner	0	<1.3	11982.1	Some college or above	4	4	former	2011-2012	never	yes	yes	29.5	25-30	4	Q2	8.2	2.1	5	211	2.38095	100.476	3.90476	502.381	19.5238	7.5	105.2	392.6	4.64	1.863	4.94	1.19	2.896
46174	1	1	64	34	<60	Male	Non-Hispanic Black	Never Married/Living with Partner	1.69	1.3-3.5	21834.5	Some college or above	5	5	now	2007-2008	moderate	no	no	27.37	25-30	4	Q2	13.1	2.3	2.6	263	1.13043	114.348	5.69565	297.304	14.8087	5.5	107.85	339	2.14	1.445	4.32	0.75	2.896
51816	1	2	83	20	<60	Female	Non-Hispanic Black	Never Married/Living with Partner	2.04	1.3-3.5	34580.7	Some college or above	4	4	never	2009-2010	mild	no	no	23.9	25	4	Q2	8.6	2.6	2.6	209	1	80.3846	3.30769	209	8.6	5.2	83.1	321.2	5	0.79	5.28	2.04	2.87
50364	1	1	63	46	<60	Female	Non-Hispanic Black	Never Married/Living with Partner	0.62	<1.3	27569.1	Some college or above	6	>6	now	2007-2008	mild	yes	Borderline	27.49	25-30	5	Q2	5.7	2.1	6.6	200	3.14286	95.2381	2.71429	628.571	17.9143	5.4	63.65	237.9	6.43	1.456	5.28	1.73	2.87
87223	0	2	132	55	<60	Female	Non-Hispanic Black	Never Married/Living with Partner	0.5	<1.3	23351.5	Some college or above	6	>6	never	2015-2016	moderate	yes	no	27.9	25-30	7	Q3	8.6	2	2.4	180	1.2	90	4.3	216	10.32	6.2	91.94	350.9	6.78	1.163	4.76	1.37	2.845
101830	1	1	140	45	<60	Female	Non-Hispanic Black	Never Married/Living with Partner	2.79	1.3-3.5	19901.9	Some college or above	5	5	never	2017-2018	moderate	yes	no	36.5	>30	5	Q2	7.9	3.2	3	277	0.9375	86.5625	2.46875	259.688	7.40625	5.6	68.07	374.7	4.28	0.519	4.14	1.06	2.845
124507	1	1	165	45	<60	Female	Non-Hispanic Black	Never Married/Living with Partner	2.79	1.3-3.5	12096.5	Some college or above	5	5	never	2019-2020	moderate	yes	no	36.5	>30	5	Q2	7.9	3.2	3	277	0.9375	86.5625	2.46875	259.688	7.40625	5.6	68.07	374.7	4.28	0.519	4.14	1.06	2.845
92521	1	1	119	29	<60	Female	Non-Hispanic Black	Never Married/Living with Partner	0.88	<1.3	21854.9	Some college or above	3	0-3	never	2015-2016	mild	no	no	36.5	>30	3	Q2	9.2	2.6	4	236	1.53846	90.7692	3.53846	363.077	14.1538	5.1	59.23	327.1	2.86	0.858	4.24	1.01	2.845
117754	1	1	171	48	<60	Female	Non-Hispanic Black	Never Married/Living with Partner	2.33	1.3-3.5	4651.46	Some college or above	2	0-3	never	2019-2020	mild	yes	no	25.1	25-30	2	Q1	6.7	1.5	3	249	2	166	4.46667	498	13.4	5.6	58.34	95.2	4.64	0.587	5.2	2.15	2.793
62736	0	2	90	40	<60	Female	Non-Hispanic Black	Never Married/Living with Partner	1.4	1.3-3.5	17206.3	Some college or above	3	0-3	never	2011-2012	mild	no	Borderline	22.8	25	2	Q1	9.4	0.9	2	215	2.22222	238.889	10.4444	477.778	20.8889	6.3	66.3	232	3.21	0.768	4.91	1.76	2.793
89476	0	1	119	44	<60	Female	Non-Hispanic Black	Never Married/Living with Partner	2.1	1.3-3.5	15734.8	Some college or above	3	0-3	never	2015-2016	never	no	no	40.5	>30	3	Q2	7.4	1.7	2.9	426	1.70588	250.588	4.35294	726.706	12.6235	5.9	68.95	374.7	2.86	0.565	4.65	1.63	2.767
45035	0	2	68	45	<60	Female	Non-Hispanic Black	Never Married/Living with Partner	2.14	1.3-3.5	27598.6	Some college or above	4	4	never	2007-2008	never	yes	yes	29.62	25-30	4	Q2	5.6	1.2	2.9	414	2.41667	345	4.66667	1000.5	13.5333	6.1	67.18	243.9	3.21	0.655	4.42	1.34	2.767
69721	1	1	96	22	<60	Female	Non-Hispanic Black	Never Married/Living with Partner	1.8	1.3-3.5	13786.9	Some college or above	6	>6	never	2011-2012	never	no	no	23.7	25	9	Q3	7.1	1.7	1.9	251	1.11765	147.647	4.17647	280.529	7.93529	5.4	56.58	321.2	4.28	0.598	4.29	1.24	2.767
50944	0	2	67	20	<60	Male	Non-Hispanic Black	Never Married/Living with Partner	0.48	<1.3	31761.3	Some college or above	4	4	now	2007-2008	mild	no	no	31.06	>30	3	Q2	13.2	1.8	1.9	283	1.05556	157.222	7.33333	298.722	13.9333	6	67.18	434.2	3.57	0.644	4.14	1.09	2.767
57861	1	2	80	25	<60	Male	Non-Hispanic Black	Never Married/Living with Partner	1.36	1.3-3.5	32520.4	Some college or above	7	>6	never	2009-2010	heavy	no	no	37.84	>30	7	Q3	9.4	2	2.3	291	1.15	145.5	4.7	334.65	10.81	5.3	137.9	428.3	7.14	1.129	4.27	1.01	2.741
77577	1	2	108	33	<60	Female	Non-Hispanic Black	Never Married/Living with Partner	3.18	1.3-3.5	32344.9	Some college or above	5	5	former	2013-2014	mild	no	no	25.6	25-30	5	Q2	6.1	2.7	6.6	231	2.44444	85.5556	2.25926	564.667	14.9111	5.8	75.14	285.5	2.14	0.384	5.22	2.33	2.715
71740	0	2	99	20	<60	Female	Non-Hispanic Black	Never Married/Living with Partner	0.44	<1.3	19438.4	Some college or above	6	>6	never	2011-2012	mild	no	no	20.4	25	4	Q2	7.4	2.5	1.8	218	0.72	87.2	2.96	156.96	5.328	5.4	56.58	196.3	3.93	0.598	4.55	1.58	2.689
89962	0	2	125	20	<60	Male	Non-Hispanic Black	Never Married/Living with Partner	2.23	1.3-3.5	30878.7	Some college or above	6	>6	never	2015-2016	never	no	no	19.6	25	6	Q2	6.5	1.6	2	184	1.25	115	4.0625	230	8.125	4.6	76.91	232	3.93	0.485	5.09	2.2	2.664
86566	0	1	123	40	<60	Female	Non-Hispanic Black	Never Married/Living with Partner	2.01	1.3-3.5	18329.7	Some college or above	5	5	former	2015-2016	mild	no	no	22	25	5	Q2	11.9	3.2	3.2	270	1	84.375	3.71875	270	11.9	4.8	58.34	214.1	2.5	0.418	5.02	2.17	2.664
94941	0	1	144	28	<60	Male	Non-Hispanic Black	Never Married/Living with Partner	2.83	1.3-3.5	17617.9	Some college or above	6	>6	never	2017-2018	moderate	no	no	33.5	>30	7	Q3	10.6	1.4	2.5	185	1.78571	132.143	7.57143	330.357	18.9286	5.7	91.05	261.7	5	0.666	4.55	1.58	2.664
109791	0	2	170	28	<60	Male	Non-Hispanic Black	Never Married/Living with Partner	2.83	1.3-3.5	12630.7	Some college or above	6	>6	never	2019-2020	moderate	no	no	33.5	>30	7	Q3	10.6	1.4	2.5	185	1.78571	132.143	7.57143	330.357	18.9286	5.7	91.05	261.7	5	0.666	4.55	1.58	2.664
93336	0	1	123	25	<60	Male	Non-Hispanic Black	Never Married/Living with Partner	0.95	<1.3	30329.9	Some college or above	3	0-3	former	2015-2016	moderate	no	no	20.7	25	3	Q2	9.5	1.9	2.8	283	1.47368	148.947	5	417.053	14	5.7	116.69	261.7	5	0.215	4.29	1.53	2.664
81967	0	2	108	30	<60	Female	Non-Hispanic Black	Never Married/Living with Partner	0.39	<1.3	28444.4	Some college or above	5	5	now	2013-2014	heavy	no	no	27.8	25-30	6	Q2	10.1	3.1	4.3	308	1.3871	99.3548	3.25806	427.226	14.0097	5.7	80.44	226	3.57	0.835	4.84	1.81	2.638
115515	1	1	171	59	<60	Female	Non-Hispanic Black	Never Married/Living with Partner	0.72	<1.3	5510.67	Some college or above	5	5	former	2019-2020	moderate	yes	yes	44.9	>30	6	Q2	6.5	3.2	5	234	1.5625	73.125	2.03125	365.625	10.1562	15.4	69.84	481.8	3.93	1.569	4.89	1.53	2.638
83741	0	2	128	22	<60	Male	Non-Hispanic Black	Never Married/Living with Partner	2.08	1.3-3.5	39353.3	Some college or above	5	5	now	2015-2016	heavy	no	no	28	25-30	5	Q2	10.6	1.3	1.4	210	1.07692	161.538	8.15385	226.154	11.4154	5.6	64.53	356.9	3.93	0.768	4.24	1.24	2.638
94775	1	1	136	26	<60	Female	Non-Hispanic Black	Never Married/Living with Partner	1.22	<1.3	32047	Some college or above	2	0-3	never	2017-2018	mild	no	no	32	>30	2	Q1	6.5	1.9	3.6	250	1.89474	131.579	3.42105	473.684	12.3158	5	74.26	232	3.21	0.576	4.14	1.24	2.638
121488	1	1	161	26	<60	Female	Non-Hispanic Black	Never Married/Living with Partner	1.22	<1.3	11571	Some college or above	2	0-3	never	2019-2020	mild	no	no	32	>30	2	Q1	6.5	1.9	3.6	250	1.89474	131.579	3.42105	473.684	12.3158	5	74.26	232	3.21	0.576	4.14	1.24	2.638
48155	1	1	72	38	<60	Female	Non-Hispanic Black	Never Married/Living with Partner	1.27	<1.3	25114.7	Some college or above	0	0-3	never	2007-2008	never	yes	no	49.82	>30	1	Q1	6.1	2.3	2.4	324	1.04348	140.87	2.65217	338.087	6.36522	4.8	63.65	279.6	2.5	1.073	4.32	1.19	2.638
70682	1	1	100	22	<60	Female	Non-Hispanic Black	Never Married/Living with Partner	2.59	1.3-3.5	23441.4	Some college or above	3	0-3	never	2011-2012	heavy	no	no	30.3	>30	4	Q2	3.6	2.7	6	239	2.22222	88.5185	1.33333	531.111	8	5.6	61	261.7	2.86	1.219	4.29	1.09	2.638
111979	0	1	150	20	<60	Female	Non-Hispanic Black	Never Married/Living with Partner	0.73	<1.3	8444.82	Some college or above	3	0-3	never	2019-2020	heavy	no	no	17.8	25	4	Q2	7.8	2.2	1.1	299	0.5	135.909	3.54545	149.5	3.9	5.5	75.14	220.1	3.57	0.339	4.94	2.17	2.612
114030	0	2	156	28	<60	Female	Non-Hispanic Black	Never Married/Living with Partner	2.4	1.3-3.5	8603.99	Some college or above	2	0-3	now	2019-2020	heavy	no	no	25.9	25-30	2	Q1	5.5	2.7	2.1	211	0.777778	78.1481	2.03704	164.111	4.27778	5.2	71.6	148.7	5.36	0.361	4.6	1.84	2.612
57518	1	2	84	50	<60	Female	Non-Hispanic Black	Never Married/Living with Partner	1.78	1.3-3.5	23936.1	Some college or above	4	4	never	2009-2010	heavy	yes	yes	67.71	>30	4	Q2	11.5	3.3	1.4	248	0.424242	75.1515	3.48485	105.212	4.87879	6.1	71.6	600.7	3.57	1.061	4.29	1.19	2.612
69227	0	1	100	62	>60	Female	Non-Hispanic Black	Never Married/Living with Partner	5	>3.5	15663.8	Some college or above	4	4	never	2011-2012	moderate	no	no	25.2	25-30	8	Q3	10	1.9	2.9	187	1.52632	98.4211	5.26316	285.421	15.2632	4.8	56.58	303.3	2.5	0.937	4.76	1.73	2.586
77693	0	2	116	51	<60	Female	Non-Hispanic Black	Never Married/Living with Partner	0.39	<1.3	29292.1	Some college or above	6	>6	never	2013-2014	mild	no	no	35.4	>30	6	Q2	6.3	1.3	2.2	205	1.69231	157.692	4.84615	346.923	10.6615	4.9	68.07	178.4	1.43	0.576	4.47	1.63	2.586
123222	0	1	171	33	<60	Female	Non-Hispanic Black	Never Married/Living with Partner	2.4	1.3-3.5	8451.44	Some college or above	4	4	never	2019-2020	mild	no	no	35.6	>30	5	Q2	7	2.3	2.7	257	1.17391	111.739	3.04348	301.696	8.21739	5.5	70.72	172.5	2.86	0.474	4.27	1.47	2.586
84736	1	2	131	54	<60	Female	Non-Hispanic Black	Never Married/Living with Partner	0.94	<1.3	24100.1	Some college or above	2	0-3	now	2015-2016	heavy	yes	yes	37.2	>30	2	Q1	6.3	2.9	8	226	2.75862	77.931	2.17241	623.448	17.3793	6.5	51.27	255.8	4.28	1.039	5.35	2.33	2.56
57296	0	1	78	44	<60	Male	Non-Hispanic Black	Never Married/Living with Partner	1.39	1.3-3.5	21063.2	Some college or above	2	0-3	now	2009-2010	mild	no	no	19.73	25	3	Q2	8.6	2.1	3.5	211	1.66667	100.476	4.09524	351.667	14.3333	5.1	97.24	333.1	2.5	1.129	5.07	1.99	2.56
66861	0	2	95	21	<60	Male	Non-Hispanic Black	Never Married/Living with Partner	1.36	1.3-3.5	17478.9	Some college or above	2	0-3	never	2011-2012	never	no	no	37.5	>30	2	Q1	15	2.6	2	279	0.769231	107.308	5.76923	214.615	11.5385	5.6	77.79	398.5	3.93	0.847	4.16	1.22	2.56
63050	1	1	96	24	<60	Male	Non-Hispanic Black	Never Married/Living with Partner	1.8	1.3-3.5	12075.5	Some college or above	4	4	never	2011-2012	mild	no	no	27.3	25-30	3	Q2	8	1.5	2	218	1.33333	145.333	5.33333	290.667	10.6667	5.4	83.98	339	3.93	0.881	3.96	0.98	2.56
63877	0	2	101	20	<60	Female	Non-Hispanic Black	Never Married/Living with Partner	0.32	<1.3	29672.5	Some college or above	3	0-3	never	2011-2012	heavy	no	no	17.7	25	4	Q2	5.8	2.2	5	247	2.27273	112.273	2.63636	561.364	13.1818	4.9	58.34	226	3.57	0.339	4.55	1.86	2.534
44035	0	2	74	28	<60	Male	Non-Hispanic Black	Never Married/Living with Partner	1.63	1.3-3.5	24438.6	Some college or above	5	5	never	2007-2008	mild	no	no	21.4	25	5	Q2	7.3	1.7	1.7	200	1	117.647	4.29412	200	7.3	5.8	99.01	202.2	3.21	0.35	4.09	1.4	2.534
47036	0	2	64	21	<60	Male	Non-Hispanic Black	Never Married/Living with Partner	1.7	1.3-3.5	25541.8	Some college or above	3	0-3	never	2007-2008	mild	no	no	28.42	25-30	3	Q2	10.5	2.2	2.2	227	1	103.182	4.77273	227	10.5	5.3	81.33	374.7	5.36	0.565	4.16	1.37	2.534
67015	1	3	90	22	<60	Female	Non-Hispanic Black	Never Married/Living with Partner	2.23	1.3-3.5	13843.2	Some college or above	4	4	never	2011-2012	heavy	no	no	26.4	25-30	5	Q2	4.1	2.8	4	286	1.42857	102.143	1.46429	408.571	5.85714	5.4	67.18	362.8	4.28	2.574	4.97	1.24	2.534
63377	1	1	96	39	<60	Female	Non-Hispanic Black	Never Married/Living with Partner	5	>3.5	38147.6	Some college or above	3	0-3	never	2011-2012	moderate	yes	yes	37.5	>30	3	Q2	7.6	3	2.7	315	0.9	105	2.53333	283.5	6.84	7.3	305.86	422.3	21.78	2.8	4.71	0.88	2.534
51167	0	2	68	29	<60	Male	Non-Hispanic Black	Never Married/Living with Partner	2.84	1.3-3.5	24655.4	Some college or above	4	4	now	2007-2008	heavy	no	no	23.01	25	3	Q2	8.5	2	5.5	245	2.75	122.5	4.25	673.75	23.375	5.8	108.73	362.8	4.64	0.598	4.34	1.55	2.508
80231	0	2	114	36	<60	Female	Non-Hispanic Black	Never Married/Living with Partner	0.86	<1.3	23960.6	Some college or above	4	4	now	2013-2014	moderate	no	no	36.9	>30	5	Q2	9.8	1.5	2.8	300	1.86667	200	6.53333	560	18.2933	5.6	70.72	273.6	3.93	0.519	4.22	1.47	2.508
97497	0	2	140	24	<60	Male	Non-Hispanic Black	Never Married/Living with Partner	1.44	1.3-3.5	34322.7	Some college or above	3	0-3	never	2017-2018	never	no	no	26.6	25-30	4	Q2	9.8	2	2.6	283	1.3	141.5	4.9	367.9	12.74	5.6	123.76	404.5	3.21	1.095	4.42	1.42	2.508
121779	0	2	165	24	<60	Male	Non-Hispanic Black	Never Married/Living with Partner	1.44	1.3-3.5	16098.5	Some college or above	3	0-3	never	2019-2020	never	no	no	26.6	25-30	4	Q2	9.8	2	2.6	283	1.3	141.5	4.9	367.9	12.74	5.6	123.76	404.5	3.21	1.095	4.42	1.42	2.508
115423	1	1	152	22	<60	Male	Non-Hispanic Black	Never Married/Living with Partner	3.75	>3.5	23468.3	Some college or above	5	5	never	2019-2020	heavy	no	no	22.9	25	5	Q2	9.5	1.6	2.2	190	1.375	118.75	5.9375	261.25	13.0625	5.6	93.7	315.2	5	1.739	4.68	1.37	2.508
111060	0	1	171	23	<60	Female	Non-Hispanic Black	Never Married/Living with Partner	1.13	<1.3	5301.4	Some college or above	5	5	never	2019-2020	heavy	no	no	35	>30	5	Q2	11.3	2.3	5.6	188	2.43478	81.7391	4.91304	457.739	27.513	5.2	60.11	267.7	4.64	0.26	4.01	1.37	2.508
88625	0	1	123	33	<60	Female	Non-Hispanic Black	Never Married/Living with Partner	2.99	1.3-3.5	28553.4	Some college or above	4	4	never	2015-2016	heavy	yes	no	39.2	>30	4	Q2	9.2	2.3	2.6	233	1.13043	101.304	4	263.391	10.4	5.2	59.23	321.2	2.14	0.881	4.24	1.32	2.508
80954	1	2	114	29	<60	Female	Non-Hispanic Black	Never Married/Living with Partner	0.57	<1.3	24694	Some college or above	4	4	never	2013-2014	moderate	no	no	29.4	25-30	4	Q2	8.2	1.6	3.3	243	2.0625	151.875	5.125	501.188	16.9125	4.8	55.69	273.6	3.57	0.553	3.85	1.11	2.483
93782	1	1	143	25	<60	Female	Non-Hispanic Black	Never Married/Living with Partner	4.65	>3.5	36032.6	Some college or above	4	4	never	2017-2018	heavy	no	no	24	25	5	Q2	9.5	1.6	2.5	271	1.5625	169.375	5.9375	423.438	14.8438	5.3	55.69	172.5	2.5	0.373	3.62	0.96	2.483
109860	1	1	166	25	<60	Female	Non-Hispanic Black	Never Married/Living with Partner	4.65	>3.5	24637.5	Some college or above	4	4	never	2019-2020	heavy	no	no	24	25	5	Q2	9.5	1.6	2.5	271	1.5625	169.375	5.9375	423.438	14.8438	5.3	55.69	172.5	2.5	0.373	3.62	0.96	2.483
65534	0	2	95	31	<60	Female	Non-Hispanic Black	Never Married/Living with Partner	0.18	<1.3	28428.8	Some college or above	3	0-3	never	2011-2012	never	no	no	30.9	>30	3	Q2	6.8	1.6	3.8	280	2.375	175	4.25	665	16.15	5.9	61	226	2.86	0.711	4.11	1.34	2.431
93196	1	1	132	56	<60	Female	Non-Hispanic Black	Never Married/Living with Partner	5	>3.5	31000.1	Some college or above	2	0-3	now	2015-2016	mild	no	yes	38.1	>30	3	Q2	5.3	2.2	6.2	223	2.81818	101.364	2.40909	628.455	14.9364	7.1	100.78	392.6	4.64	2.043	4.65	1.29	2.431
85676	1	2	133	32	<60	Female	Non-Hispanic Black	Never Married/Living with Partner	2.38	1.3-3.5	21253.7	Some college or above	5	5	former	2015-2016	mild	yes	no	40.8	>30	5	Q2	7	2.4	5.8	293	2.41667	122.083	2.91667	708.083	16.9167	5.6	61	226	3.93	0.542	3.85	1.16	2.431
94530	0	2	137	22	<60	Male	Non-Hispanic Black	Never Married/Living with Partner	3.4	1.3-3.5	45088.1	Some college or above	4	4	never	2017-2018	heavy	no	no	26.1	25-30	6	Q2	6.5	1.8	3.4	230	1.88889	127.778	3.61111	434.444	12.2778	5.1	83.1	279.6	2.5	0.632	3.96	1.27	2.405
114966	0	2	162	22	<60	Male	Non-Hispanic Black	Never Married/Living with Partner	3.4	1.3-3.5	40144.1	Some college or above	4	4	never	2019-2020	heavy	no	no	26.1	25-30	6	Q2	6.5	1.8	3.4	230	1.88889	127.778	3.61111	434.444	12.2778	5.1	83.1	279.6	2.5	0.632	3.96	1.27	2.405
53159	0	2	81	32	<60	Male	Non-Hispanic Black	Never Married/Living with Partner	1.09	<1.3	32058.5	Some college or above	4	4	never	2009-2010	never	no	no	18.73	25	4	Q2	9.6	1.8	1.5	173	0.833333	96.1111	5.33333	144.167	8	5.5	106.96	327.1	4.64	0.621	3.8	1.11	2.405
115220	1	2	152	21	<60	Male	Non-Hispanic Black	Never Married/Living with Partner	3.05	1.3-3.5	13167.3	Some college or above	4	4	never	2019-2020	heavy	no	no	29.6	25-30	3	Q2	8.4	3.6	5.1	301	1.41667	83.6111	2.33333	426.417	11.9	5.5	80.44	303.3	4.28	1.75	4.16	0.96	2.405
102219	0	2	145	54	<60	Male	Non-Hispanic Black	Never Married/Living with Partner	2.22	1.3-3.5	19762.6	Some college or above	2	0-3	now	2017-2018	mild	no	no	26.1	25-30	2	Q1	7.8	1.5	5.2	180	3.46667	120	5.2	624	27.04	5.5	102.54	475.8	5.71	1.027	4.58	1.73	2.379
122536	0	1	163	54	<60	Male	Non-Hispanic Black	Never Married/Living with Partner	2.22	1.3-3.5	19855.5	Some college or above	2	0-3	now	2019-2020	mild	no	no	26.1	25-30	2	Q1	7.8	1.5	5.2	180	3.46667	120	5.2	624	27.04	5.5	102.54	475.8	5.71	1.027	4.58	1.73	2.379
88022	0	1	123	60	>60	Female	Non-Hispanic Black	Never Married/Living with Partner	3.4	1.3-3.5	15636	Some college or above	4	4	now	2015-2016	mild	no	no	23.2	25	5	Q2	6.9	2.8	1.9	278	0.678571	99.2857	2.46429	188.643	4.68214	5.8	59.23	202.2	3.57	0.282	4.19	1.68	2.379
46973	0	1	74	33	<60	Male	Non-Hispanic Black	Never Married/Living with Partner	0.5	<1.3	19712.8	Some college or above	4	4	now	2007-2008	heavy	no	no	20.14	25	4	Q2	5.9	2	6.7	211	3.35	105.5	2.95	706.85	19.765	5.6	94.59	321.2	2.14	1.423	4.63	1.6	2.379
55156	1	1	84	28	<60	Female	Non-Hispanic Black	Never Married/Living with Partner	0.98	<1.3	24715.1	Some college or above	4	4	never	2009-2010	heavy	no	no	33	>30	5	Q2	5.5	2.9	2.1	340	0.724138	117.241	1.89655	246.207	3.98276	5.3	73.37	261.7	2.5	0.384	3.62	1.06	2.379
98474	0	1	147	35	<60	Male	Non-Hispanic Black	Never Married/Living with Partner	2.43	1.3-3.5	14457.5	Some college or above	3	0-3	never	2017-2018	mild	yes	no	20.4	25	3	Q2	9.4	1.7	4.1	205	2.41176	120.588	5.52941	494.412	22.6706	4.5	94.59	291.5	3.57	0.824	4.5	1.76	2.353
122239	0	1	172	35	<60	Male	Non-Hispanic Black	Never Married/Living with Partner	2.43	1.3-3.5	26802.4	Some college or above	3	0-3	never	2019-2020	mild	yes	no	20.4	25	3	Q2	9.4	1.7	4.1	205	2.41176	120.588	5.52941	494.412	22.6706	4.5	94.59	291.5	3.57	0.824	4.5	1.76	2.353
71097	0	2	101	21	<60	Male	Non-Hispanic Black	Never Married/Living with Partner	0.21	<1.3	25989.2	Some college or above	5	5	never	2011-2012	never	no	no	23.7	25	6	Q2	6.2	2.7	2.2	201	0.814815	74.4444	2.2963	163.778	5.05185	4.7	91.05	261.7	3.21	0.881	4.32	1.55	2.353
75393	0	2	111	30	<60	Female	Non-Hispanic Black	Never Married/Living with Partner	0.41	<1.3	39053.7	Some college or above	2	0-3	now	2013-2014	heavy	no	no	31.8	>30	2	Q1	8.2	2.3	4.3	298	1.86957	129.565	3.56522	557.13	15.3304	5.1	94.59	196.3	2.5	0.982	4.29	1.5	2.353
51741	0	2	83	21	<60	Female	Non-Hispanic Black	Never Married/Living with Partner	2.04	1.3-3.5	33511.3	Some college or above	6	>6	now	2009-2010	heavy	no	no	37.33	>30	7	Q3	4.5	2.7	6	242	2.22222	89.6296	1.66667	537.778	10	4.9	62.76	339	2.86	0.847	4.24	1.5	2.353
112206	0	2	165	22	<60	Male	Non-Hispanic Black	Never Married/Living with Partner	2.03	1.3-3.5	22745.4	Some college or above	1	0-3	never	2019-2020	mild	yes	yes	20.9	25	3	Q2	8.4	1.1	3.2	306	2.90909	278.182	7.63636	890.182	24.4364	6.9	82.21	273.6	4.28	0.418	3.96	1.42	2.353
99315	0	2	140	22	<60	Male	Non-Hispanic Black	Never Married/Living with Partner	2.03	1.3-3.5	39493.4	Some college or above	1	0-3	never	2017-2018	mild	no	yes	20.9	25	3	Q2	8.4	1.1	3.2	306	2.90909	278.182	7.63636	890.182	24.4364	6.9	82.21	273.6	4.28	0.418	3.96	1.42	2.353
122171	0	1	171	34	<60	Female	Non-Hispanic Black	Never Married/Living with Partner	0.38	<1.3	4384.52	Some college or above	5	5	never	2019-2020	moderate	yes	no	92.3	>30	6	Q2	10.4	3	3.3	498	1.1	166	3.46667	547.8	11.44	5.7	57.46	321.2	3.21	0.463	3.85	1.29	2.353
64706	1	2	93	20	<60	Female	Non-Hispanic Black	Never Married/Living with Partner	1.47	1.3-3.5	19927.6	Some college or above	5	5	never	2011-2012	never	no	no	32.5	>30	5	Q2	9	1.9	4.7	278	2.47368	146.316	4.73684	687.684	22.2632	5.2	61	273.6	3.57	0.734	3.85	1.16	2.353
99839	0	1	144	42	<60	Male	Non-Hispanic Black	Never Married/Living with Partner	4.98	>3.5	16171.9	Some college or above	2	0-3	never	2017-2018	never	yes	no	30.5	>30	0	Q1	5.1	2.3	2.8	207	1.21739	90	2.21739	252	6.2087	5.2	69.84	279.6	5.36	0.926	4.29	1.55	2.327
124182	0	2	170	42	<60	Male	Non-Hispanic Black	Never Married/Living with Partner	4.98	>3.5	8129.59	Some college or above	2	0-3	never	2019-2020	never	yes	no	30.5	>30	0	Q1	5.1	2.3	2.8	207	1.21739	90	2.21739	252	6.2087	5.2	69.84	279.6	5.36	0.926	4.29	1.55	2.327
73661	0	2	114	25	<60	Male	Non-Hispanic Black	Never Married/Living with Partner	2.02	1.3-3.5	24784.6	Some college or above	5	5	never	2013-2014	former	no	no	21	25	5	Q2	11	1.8	1.7	203	0.944444	112.778	6.11111	191.722	10.3889	5.5	91.94	345	4.28	0.44	3.67	1.14	2.327
55516	1	2	81	21	<60	Female	Non-Hispanic Black	Never Married/Living with Partner	2.51	1.3-3.5	33304.4	Some college or above	5	5	never	2009-2010	never	no	no	28.64	25-30	4	Q2	8.6	1.9	2.8	225	1.47368	118.421	4.52632	331.579	12.6737	4.8	68.95	285.5	2.14	0.508	3.34	0.78	2.327
43583	0	1	64	24	<60	Female	Non-Hispanic Black	Never Married/Living with Partner	1.93	1.3-3.5	28169	Some college or above	5	5	now	2007-2008	heavy	no	no	28.79	25-30	6	Q2	8	2.1	5	236	2.38095	112.381	3.80952	561.905	19.0476	5.6	90.17	285.5	3.57	1.377	4.4	1.47	2.302
43560	1	1	73	47	<60	Female	Non-Hispanic Black	Never Married/Living with Partner	1.46	1.3-3.5	25745.9	Some college or above	3	0-3	now	2007-2008	moderate	yes	no	17.93	25	4	Q2	6.3	2.7	2.4	235	0.888889	87.037	2.33333	208.889	5.6	4.9	63.65	232	2.14	0.903	4.09	1.37	2.302
88944	0	2	130	20	<60	Female	Non-Hispanic Black	Never Married/Living with Partner	3.55	>3.5	32323.9	Some college or above	4	4	never	2015-2016	heavy	no	no	24.4	25	4	Q2	7.2	1.6	2.6	399	1.625	249.375	4.5	648.375	11.7	5.2	58.34	184.4	4.64	0.542	4.16	1.63	2.276
57915	0	1	88	21	<60	Female	Non-Hispanic Black	Never Married/Living with Partner	1.35	1.3-3.5	20257.9	Some college or above	6	>6	never	2009-2010	moderate	no	no	23.79	25	6	Q2	8.1	2.6	4.2	236	1.61538	90.7692	3.11538	381.231	13.0846	4.9	61	261.7	2.86	0.734	4.11	1.5	2.276
116873	0	1	151	33	<60	Female	Non-Hispanic Black	Never Married/Living with Partner	0.94	<1.3	12844.3	Some college or above	3	0-3	now	2019-2020	mild	no	yes	25.6	25-30	4	Q2	9.3	1.9	2	260	1.05263	136.842	4.89474	273.684	9.78947	5.8	66.3	273.6	4.28	0.711	4.32	1.73	2.25
120519	0	1	172	32	<60	Female	Non-Hispanic Black	Never Married/Living with Partner	0.06	<1.3	25340.7	Some college or above	7	>6	never	2019-2020	heavy	no	yes	41.7	>30	5	Q2	8.9	2.5	2.1	319	0.84	127.6	3.56	267.96	7.476	8.4	57.46	202.2	4.64	1.129	4.34	1.58	2.25
98512	0	1	147	32	<60	Female	Non-Hispanic Black	Never Married/Living with Partner	0.06	<1.3	24429.9	Some college or above	6	>6	never	2017-2018	heavy	no	yes	41.7	>30	5	Q2	8.9	2.5	2.1	319	0.84	127.6	3.56	267.96	7.476	8.4	57.46	202.2	4.64	1.129	4.34	1.58	2.25
98437	0	2	144	32	<60	Female	Non-Hispanic Black	Never Married/Living with Partner	0.6	<1.3	17904.4	Some college or above	3	0-3	now	2017-2018	moderate	no	no	25.2	25-30	3	Q2	9.3	2.9	5.1	220	1.75862	75.8621	3.2069	386.897	16.3552	5	58.34	172.5	5	0.734	4.11	1.53	2.25
122116	0	1	170	32	<60	Female	Non-Hispanic Black	Never Married/Living with Partner	0.6	<1.3	6643.15	Some college or above	3	0-3	now	2019-2020	moderate	no	no	25.2	25-30	3	Q2	9.3	2.9	5.1	220	1.75862	75.8621	3.2069	386.897	16.3552	5	58.34	172.5	5	0.734	4.11	1.53	2.25
111488	0	1	150	21	<60	Male	Non-Hispanic Black	Never Married/Living with Partner	1.61	1.3-3.5	8059.92	Some college or above	5	5	never	2019-2020	mild	no	no	22.8	25	5	Q2	6.2	1.5	3.6	194	2.4	129.333	4.13333	465.6	14.88	5.5	87.52	362.8	4.64	0.779	4.06	1.45	2.25
123167	0	1	166	25	<60	Male	Non-Hispanic Black	Never Married/Living with Partner	3.23	1.3-3.5	29514	Some college or above	6	>6	never	2019-2020	moderate	no	no	25.1	25-30	6	Q2	6.6	1.7	3	189	1.76471	111.176	3.88235	333.529	11.6471	5.2	76.91	261.7	2.5	0.542	3.78	1.27	2.25
94392	0	1	143	25	<60	Male	Non-Hispanic Black	Never Married/Living with Partner	3.23	1.3-3.5	39919.9	Some college or above	5	5	never	2017-2018	moderate	no	no	25.1	25-30	5	Q2	6.6	1.7	3	189	1.76471	111.176	3.88235	333.529	11.6471	5.2	76.91	261.7	2.5	0.542	3.78	1.27	2.25
45129	0	1	72	21	<60	Male	Non-Hispanic Black	Never Married/Living with Partner	3.09	1.3-3.5	25268.6	Some college or above	4	4	never	2007-2008	mild	no	no	21.29	25	4	Q2	7.9	3.1	2.2	387	0.709677	124.839	2.54839	274.645	5.60645	5.4	99.01	303.3	3.21	0.621	3.7	1.16	2.25
63387	0	2	101	20	<60	Male	Non-Hispanic Black	Never Married/Living with Partner	0.23	<1.3	25989.2	Some college or above	5	5	never	2011-2012	mild	no	no	21.2	25	5	Q2	8.2	1.8	6	191	3.33333	106.111	4.55556	636.667	27.3333	5.6	116.69	362.8	5.71	0.463	3.88	1.45	2.224
68451	0	2	100	24	<60	Male	Non-Hispanic Black	Never Married/Living with Partner	1.38	1.3-3.5	16715	Some college or above	4	4	never	2011-2012	mild	no	no	24.4	25	5	Q2	9.3	2.5	2.2	147	0.88	58.8	3.72	129.36	8.184	4.6	93.7	237.9	4.64	0.824	3.88	1.27	2.224
100819	0	1	144	30	<60	Male	Non-Hispanic Black	Never Married/Living with Partner	1.18	<1.3	17807.3	Some college or above	2	0-3	never	2017-2018	never	no	no	22	25	4	Q2	5.8	2	4.3	217	2.15	108.5	2.9	466.55	12.47	5.4	80.44	249.8	4.28	0.35	4.37	2.02	2.198
112256	0	2	170	30	<60	Male	Non-Hispanic Black	Never Married/Living with Partner	1.18	<1.3	10923.4	Some college or above	2	0-3	never	2019-2020	never	no	no	22	25	4	Q2	5.8	2	4.3	217	2.15	108.5	2.9	466.55	12.47	5.4	80.44	249.8	4.28	0.35	4.37	2.02	2.198
120041	0	2	171	62	>60	Male	Non-Hispanic Black	Never Married/Living with Partner	0.88	<1.3	4259.16	Some college or above	4	4	never	2019-2020	moderate	yes	Borderline	28.6	25-30	5	Q2	7.6	1.7	4.9	295	2.88235	173.529	4.47059	850.294	21.9059	5.6	82.21	297.4	5	0.824	4.16	1.58	2.198
83477	0	1	116	20	<60	Male	Non-Hispanic Black	Never Married/Living with Partner	3.57	>3.5	23048.3	Some college or above	5	5	never	2013-2014	mild	yes	no	25.3	25-30	6	Q2	9.3	2.8	1.8	222	0.642857	79.2857	3.32143	142.714	5.97857	5.5	99.01	339	5.71	0.96	4.19	1.55	2.198
65546	0	1	92	22	<60	Female	Non-Hispanic Black	Never Married/Living with Partner	1.31	1.3-3.5	24265.3	Some college or above	5	5	never	2011-2012	heavy	no	no	25.8	25-30	5	Q2	9.4	2.3	1.8	198	0.782609	86.087	4.08696	154.957	7.35652	5.5	76.02	309.3	4.64	0.711	3.98	1.45	2.198
82896	0	2	114	22	<60	Female	Non-Hispanic Black	Never Married/Living with Partner	3.44	1.3-3.5	31036.6	Some college or above	4	4	never	2013-2014	moderate	no	no	27.3	25-30	5	Q2	7.1	2.9	2.9	199	1	68.6207	2.44828	199	7.1	5.4	57.46	220.1	2.14	0.632	3.78	1.29	2.198
98828	1	1	145	29	<60	Female	Non-Hispanic Black	Never Married/Living with Partner	0.61	<1.3	21284.5	Some college or above	3	0-3	never	2017-2018	moderate	no	no	39	>30	3	Q2	9.1	2.3	2.3	293	1	127.391	3.95652	293	9.1	5.2	66.3	315.2	2.5	0.689	3.78	1.27	2.198
109730	1	2	163	29	<60	Female	Non-Hispanic Black	Never Married/Living with Partner	0.61	<1.3	10467.5	Some college or above	3	0-3	never	2019-2020	moderate	no	no	39	>30	3	Q2	9.1	2.3	2.3	293	1	127.391	3.95652	293	9.1	5.2	66.3	315.2	2.5	0.689	3.78	1.27	2.198
109454	1	2	171	25	<60	Female	Non-Hispanic Black	Never Married/Living with Partner	0.29	<1.3	12158.5	Some college or above	4	4	never	2019-2020	moderate	yes	Borderline	50.9	>30	4	Q2	6.4	3.1	4.2	357	1.35484	115.161	2.06452	483.677	8.67097	5.6	45.08	434.2	2.14	0.508	3.26	0.83	2.198
69081	0	2	95	23	<60	Female	Non-Hispanic Black	Never Married/Living with Partner	3.85	>3.5	15205.5	Some college or above	3	0-3	never	2011-2012	moderate	no	no	20.2	25	3	Q2	6.2	1.9	1.5	198	0.789474	104.211	3.26316	156.316	4.89474	4.3	66.3	273.6	3.93	0.531	4.14	1.73	2.172
51192	0	1	68	23	<60	Male	Non-Hispanic Black	Never Married/Living with Partner	2.15	1.3-3.5	30007.6	Some college or above	7	>6	never	2007-2008	mild	no	no	25.87	25-30	7	Q3	12.2	2.6	2.3	279	0.884615	107.308	4.69231	246.808	10.7923	5.2	107.85	362.8	4.28	0.914	4.14	1.55	2.172
71108	0	1	98	20	<60	Female	Non-Hispanic Black	Never Married/Living with Partner	0.04	<1.3	22808.1	Some college or above	6	>6	never	2011-2012	never	no	no	41	>30	8	Q3	4.7	1.7	5.5	291	3.23529	171.176	2.76471	941.471	15.2059	5.9	69.84	309.3	2.14	1.073	4.06	1.4	2.172
53542	0	2	78	20	<60	Male	Non-Hispanic Black	Never Married/Living with Partner	3.49	1.3-3.5	34328.9	Some college or above	5	5	never	2009-2010	mild	no	no	30.69	>30	6	Q2	8.1	2	2.7	181	1.35	90.5	4.05	244.35	10.935	6	97.24	279.6	5.36	0.61	4.58	2.15	2.146
78145	0	2	106	44	<60	Female	Non-Hispanic Black	Never Married/Living with Partner	4.36	>3.5	19644.2	Some college or above	8	>6	former	2013-2014	heavy	yes	yes	43.5	>30	8	Q3	8.4	2	2.4	218	1.2	109	4.2	261.6	10.08	7.6	59.23	267.7	4.28	0.519	4.11	1.73	2.146
111923	0	2	171	40	<60	Female	Non-Hispanic Black	Never Married/Living with Partner	0.32	<1.3	9041.51	Some college or above	5	5	never	2019-2020	mild	yes	yes	60.4	>30	5	Q2	6.7	2.4	5.1	287	2.125	119.583	2.79167	609.875	14.2375	6.7	52.16	327.1	5	0.869	4.01	1.47	2.146
77021	0	2	116	43	<60	Male	Non-Hispanic Black	Never Married/Living with Partner	2.18	1.3-3.5	29174.2	Some college or above	5	5	never	2013-2014	mild	no	no	29.2	25-30	7	Q3	8	1.6	3.6	174	2.25	108.75	5	391.5	18	5.7	94.59	321.2	3.93	0.632	3.83	1.4	2.146
119898	0	2	151	28	<60	Female	Non-Hispanic Black	Never Married/Living with Partner	0.21	<1.3	5888.85	Some college or above	3	0-3	former	2019-2020	moderate	no	no	18	25	3	Q2	10.3	1.9	2.7	215	1.42105	113.158	5.42105	305.526	14.6368	5.4	72.49	190.3	4.28	0.339	4.22	1.94	2.121
69697	0	1	98	22	<60	Female	Non-Hispanic Black	Never Married/Living with Partner	0.54	<1.3	22808.1	Some college or above	4	4	never	2011-2012	moderate	no	no	26.5	25-30	5	Q2	9.1	2.3	2.5	234	1.08696	101.739	3.95652	254.348	9.8913	5.3	76.02	303.3	3.21	0.44	4.11	1.78	2.121
64892	0	2	100	21	<60	Male	Non-Hispanic Black	Never Married/Living with Partner	1.08	<1.3	17171.3	Some college or above	4	4	never	2011-2012	mild	no	no	25.1	25-30	6	Q2	15.9	1	1.2	151	1.2	151	15.9	181.2	19.08	6	87.52	297.4	5.71	0.576	3.85	1.47	2.121
96600	0	2	146	25	<60	Female	Non-Hispanic Black	Never Married/Living with Partner	2.73	1.3-3.5	22394.6	Some college or above	3	0-3	now	2017-2018	heavy	no	no	42.5	>30	4	Q2	6.6	2.6	7.1	289	2.73077	111.154	2.53846	789.192	18.0231	5.4	63.65	255.8	1.79	0.35	3.57	1.29	2.121
111224	0	1	167	25	<60	Female	Non-Hispanic Black	Never Married/Living with Partner	2.73	1.3-3.5	5959.07	Some college or above	3	0-3	now	2019-2020	heavy	no	no	42.5	>30	4	Q2	6.6	2.6	7.1	289	2.73077	111.154	2.53846	789.192	18.0231	5.4	63.65	255.8	1.79	0.35	3.57	1.29	2.121
79927	1	2	115	37	<60	Female	Non-Hispanic Black	Never Married/Living with Partner	0.72	<1.3	28382.7	Some college or above	4	4	now	2013-2014	moderate	no	no	28	25-30	7	Q3	6.6	1.1	3.9	214	3.54545	194.545	6	758.727	23.4	5.2	58.34	267.7	1.79	0.463	3.44	1.11	2.121
51907	1	1	80	22	<60	Female	Non-Hispanic Black	Never Married/Living with Partner	0.76	<1.3	20566.8	Some college or above	4	4	now	2009-2010	moderate	no	Borderline	33.06	>30	5	Q2	7.1	3.2	2.2	214	0.6875	66.875	2.21875	147.125	4.88125	5.6	68.95	166.5	3.57	1.411	3.85	1.09	2.121
102074	0	1	138	35	<60	Female	Non-Hispanic Black	Never Married/Living with Partner	0.28	<1.3	21955.3	Some college or above	3	0-3	now	2017-2018	heavy	yes	no	33.7	>30	3	Q2	8.8	1.6	4.6	281	2.875	175.625	5.5	807.875	25.3	5.5	62.76	166.5	2.86	0.497	4.42	2.09	2.095
121486	0	2	169	35	<60	Female	Non-Hispanic Black	Never Married/Living with Partner	0.28	<1.3	8232.07	Some college or above	3	0-3	now	2019-2020	heavy	yes	no	33.7	>30	3	Q2	8.8	1.6	4.6	281	2.875	175.625	5.5	807.875	25.3	5.5	62.76	166.5	2.86	0.497	4.42	2.09	2.095
65009	0	1	97	51	<60	Female	Non-Hispanic Black	Never Married/Living with Partner	1.41	1.3-3.5	20964.3	Some college or above	1	0-3	never	2011-2012	heavy	yes	Borderline	55.8	>30	1	Q1	9	2.3	4.5	216	1.95652	93.913	3.91304	422.609	17.6087	5.5	63.65	261.7	5	0.666	4.45	2.04	2.095
90369	0	2	129	40	<60	Female	Non-Hispanic Black	Never Married/Living with Partner	1.77	1.3-3.5	32506.6	Some college or above	5	5	never	2015-2016	moderate	no	no	29.5	25-30	6	Q2	6.9	2.6	2.4	197	0.923077	75.7692	2.65385	181.846	6.36923	5.5	55.69	202.2	3.57	0.463	4.29	1.99	2.095
77461	0	2	114	20	<60	Female	Non-Hispanic Black	Never Married/Living with Partner	0.04	<1.3	29759	Some college or above	5	5	never	2013-2014	never	no	no	18.5	25	5	Q2	8.7	1.8	2.6	166	1.44444	92.2222	4.83333	239.778	12.5667	5.2	68.95	279.6	3.21	0.677	4.19	1.78	2.095
67279	0	2	90	32	<60	Female	Non-Hispanic Black	Never Married/Living with Partner	0.38	<1.3	22790.1	Some college or above	7	>6	now	2011-2012	mild	no	no	19.8	25	8	Q3	3.9	1.9	6.9	295	3.63158	155.263	2.05263	1071.32	14.1632	5.2	67.18	190.3	3.93	0.519	3.75	1.42	2.095
112330	1	1	152	37	<60	Female	Non-Hispanic Black	Never Married/Living with Partner	1.11	<1.3	9043.77	Some college or above	3	0-3	now	2019-2020	moderate	yes	no	40.3	>30	2	Q1	6.6	2.7	3.2	219	1.18519	81.1111	2.44444	259.556	7.82222	6	91.94	356.9	5.36	0.847	3.57	1.09	2.095
91414	0	1	124	59	<60	Female	Non-Hispanic Black	Never Married/Living with Partner	4.39	>3.5	23898.1	Some college or above	3	0-3	never	2015-2016	mild	yes	no	32.1	>30	4	Q2	7.3	1.1	2	164	1.81818	149.091	6.63636	298.182	13.2727	5.5	75.14	356.9	6.07	0.587	4.78	2.46	2.069
100221	0	2	147	30	<60	Female	Non-Hispanic Black	Never Married/Living with Partner	2.07	1.3-3.5	15843.6	Some college or above	3	0-3	never	2017-2018	moderate	no	no	22.7	25	4	Q2	8.2	1.2	1.4	256	1.16667	213.333	6.83333	298.667	9.56667	5.7	71.6	208.2	2.86	0.948	4.22	1.71	2.069
116228	0	2	172	30	<60	Female	Non-Hispanic Black	Never Married/Living with Partner	2.07	1.3-3.5	12502	Some college or above	3	0-3	never	2019-2020	moderate	no	no	22.7	25	4	Q2	8.2	1.2	1.4	256	1.16667	213.333	6.83333	298.667	9.56667	5.7	71.6	208.2	2.86	0.948	4.22	1.71	2.069
70306	0	1	92	20	<60	Male	Non-Hispanic Black	Never Married/Living with Partner	1.31	1.3-3.5	25514.3	Some college or above	4	4	never	2011-2012	never	no	no	17.9	25	4	Q2	8.1	1.7	2.5	105	1.47059	61.7647	4.76471	154.412	11.9118	5.4	83.98	327.1	6.07	0.474	3.8	1.53	2.069
65562	1	2	95	62	>60	Female	Non-Hispanic Black	Never Married/Living with Partner	1.36	1.3-3.5	9975.22	Some college or above	5	5	now	2011-2012	moderate	yes	yes	49.2	>30	5	Q2	3.8	3.9	5.5	375	1.41026	96.1538	0.974359	528.846	5.35897	6.5	86.63	452	5.36	2.235	4.29	1.19	2.069
101256	1	1	144	34	<60	Female	Non-Hispanic Black	Never Married/Living with Partner	1.18	<1.3	13215.9	Some college or above	3	0-3	never	2017-2018	mild	yes	yes	52.9	>30	3	Q2	10	1.8	2.1	236	1.16667	131.111	5.55556	275.333	11.6667	6.6	62.76	350.9	3.21	1.468	3.88	1.14	2.069
119354	1	2	170	34	<60	Female	Non-Hispanic Black	Never Married/Living with Partner	1.18	<1.3	7658.86	Some college or above	3	0-3	never	2019-2020	mild	yes	yes	52.9	>30	3	Q2	10	1.8	2.1	236	1.16667	131.111	5.55556	275.333	11.6667	6.6	62.76	350.9	3.21	1.468	3.88	1.14	2.069
87892	0	1	126	29	<60	Female	Non-Hispanic Black	Never Married/Living with Partner	1.87	1.3-3.5	31426.8	Some college or above	3	0-3	now	2015-2016	heavy	yes	no	32.1	>30	4	Q2	9.7	3.4	1.1	242	0.323529	71.1765	2.85294	78.2941	3.13824	5.4	76.91	243.9	4.28	0.937	4.03	1.55	2.043
80583	1	1	111	24	<60	Female	Non-Hispanic Black	Never Married/Living with Partner	1.42	1.3-3.5	31738.2	Some college or above	6	>6	former	2013-2014	moderate	yes	Borderline	39.6	>30	7	Q3	7.5	2.9	8.3	236	2.86207	81.3793	2.58621	675.448	21.4655	6	66.3	297.4	3.93	1.163	3.83	1.24	2.043
69395	0	2	93	25	<60	Male	Non-Hispanic Black	Never Married/Living with Partner	1.47	1.3-3.5	20953.4	Some college or above	1	0-3	never	2011-2012	moderate	no	no	23.5	25	1	Q1	7.2	3.7	4.5	166	1.21622	44.8649	1.94595	201.892	8.75676	4.5	94.59	309.3	2.5	0.621	4.06	1.76	2.017
58783	0	1	85	22	<60	Female	Non-Hispanic Black	Never Married/Living with Partner	1.64	1.3-3.5	25619.5	Some college or above	4	4	never	2009-2010	never	no	no	23.65	25	5	Q2	6.5	2.7	3.3	236	1.22222	87.4074	2.40741	288.444	7.94444	5.4	79.56	279.6	2.86	0.429	3.54	1.32	2.017
50351	0	2	70	22	<60	Male	Non-Hispanic Black	Never Married/Living with Partner	1.44	1.3-3.5	32006.8	Some college or above	4	4	now	2007-2008	heavy	no	no	21.83	25	3	Q2	6.9	2	3.3	318	1.65	159	3.45	524.7	11.385	5.1	97.24	356.9	6.07	0.711	3.57	1.22	2.017
74923	0	1	104	24	<60	Male	Non-Hispanic Black	Never Married/Living with Partner	1.42	1.3-3.5	22712.4	Some college or above	4	4	now	2013-2014	heavy	yes	Borderline	35.1	>30	5	Q2	11.3	1.1	2.5	243	2.27273	220.909	10.2727	552.273	25.6818	5.9	92.82	333.1	2.14	0.44	3.36	1.14	2.017
91484	0	1	124	21	<60	Male	Non-Hispanic Black	Never Married/Living with Partner	4.83	>3.5	30159.4	Some college or above	6	>6	never	2015-2016	mild	no	no	26.9	25-30	6	Q2	9.4	1.5	1.5	178	1	118.667	6.26667	178	9.4	5.1	114.04	273.6	5.36	0.689	4.4	2.09	1.991
59411	0	2	84	23	<60	Female	Non-Hispanic Black	Never Married/Living with Partner	4.51	>3.5	19583.1	Some college or above	4	4	never	2009-2010	never	no	no	23.88	25	6	Q2	8.9	1.7	2.5	194	1.47059	114.118	5.23529	285.294	13.0882	5.3	61	255.8	2.14	0.316	3.9	1.76	1.991
91323	1	2	124	26	<60	Female	Non-Hispanic Black	Never Married/Living with Partner	2	1.3-3.5	31617.2	Some college or above	3	0-3	now	2015-2016	moderate	yes	no	31.5	>30	4	Q2	12.1	1.4	2.7	211	1.92857	150.714	8.64286	406.929	23.3357	4.8	72.49	291.5	3.21	0.723	3.52	1.19	1.991
78720	0	2	108	27	<60	Female	Non-Hispanic Black	Never Married/Living with Partner	1.09	<1.3	40571.6	Some college or above	7	>6	now	2013-2014	heavy	no	no	37.1	>30	7	Q3	11.4	1.1	3	231	2.72727	210	10.3636	630	31.0909	4.9	83.1	267.7	3.57	0.632	4.4	2.15	1.965
99641	0	2	143	23	<60	Male	Non-Hispanic Black	Never Married/Living with Partner	2.36	1.3-3.5	19623.7	Some college or above	4	4	never	2017-2018	mild	yes	Borderline	22.7	25	4	Q2	8.2	1.5	1	230	0.666667	153.333	5.46667	153.333	5.46667	5.2	94.59	315.2	3.93	0.61	3.59	1.34	1.965
121808	0	2	166	23	<60	Male	Non-Hispanic Black	Never Married/Living with Partner	2.36	1.3-3.5	10946.3	Some college or above	4	4	never	2019-2020	mild	yes	Borderline	22.7	25	4	Q2	8.2	1.5	1	230	0.666667	153.333	5.46667	153.333	5.46667	5.2	94.59	315.2	3.93	0.61	3.59	1.34	1.965
73998	0	2	116	32	<60	Female	Non-Hispanic Black	Never Married/Living with Partner	1.68	1.3-3.5	20675.6	Some college or above	3	0-3	never	2013-2014	mild	no	no	28	25-30	3	Q2	6.7	2.6	1.6	203	0.615385	78.0769	2.57692	124.923	4.12308	5.4	89.28	166.5	4.28	0.248	3.47	1.42	1.94
98343	0	1	144	31	<60	Female	Non-Hispanic Black	Never Married/Living with Partner	1.18	<1.3	13215.9	Some college or above	6	>6	never	2017-2018	mild	no	yes	22.8	25	5	Q2	12	1.4	7.7	272	5.5	194.286	8.57143	1496	66	6.6	56.58	315.2	4.28	0.463	3.44	1.29	1.94
116290	0	2	170	31	<60	Female	Non-Hispanic Black	Never Married/Living with Partner	1.18	<1.3	7658.86	Some college or above	6	>6	never	2019-2020	mild	no	yes	22.8	25	5	Q2	12	1.4	7.7	272	5.5	194.286	8.57143	1496	66	6.6	56.58	315.2	4.28	0.463	3.44	1.29	1.94
65476	1	1	101	32	<60	Female	Non-Hispanic Black	Never Married/Living with Partner	0.21	<1.3	38761.1	Some college or above	4	4	never	2011-2012	mild	yes	yes	53.1	>30	5	Q2	5.5	1.6	3.8	407	2.375	254.375	3.4375	966.625	13.0625	6.5	70.72	327.1	2.5	0.926	3.39	1.03	1.94
86528	1	2	131	37	<60	Female	Non-Hispanic Black	Never Married/Living with Partner	1.76	1.3-3.5	24546.7	Some college or above	3	0-3	never	2015-2016	former	no	no	23.9	25	4	Q2	14.6	1	1.1	165	1.1	165	14.6	181.5	16.06	5.6	70.72	255.8	5.36	0.655	3.26	1.01	1.94
57374	1	1	78	42	<60	Male	Non-Hispanic Black	Never Married/Living with Partner	0.92	<1.3	21063.2	Some college or above	5	5	now	2009-2010	moderate	yes	no	27.44	25-30	5	Q2	3.8	3.3	11.3	448	3.42424	135.758	1.15152	1534.06	13.0121	5.8	103.43	380.7	3.21	0.655	3.13	0.88	1.94
58364	0	2	84	21	<60	Male	Non-Hispanic Black	Never Married/Living with Partner	4.51	>3.5	20032.4	Some college or above	5	5	never	2009-2010	moderate	no	no	26.93	25-30	4	Q2	7.2	2.6	2.4	219	0.923077	84.2308	2.76923	202.154	6.64615	5.7	88.4	339	4.64	0.824	3.88	1.58	1.914
54489	0	1	80	21	<60	Female	Non-Hispanic Black	Never Married/Living with Partner	1.91	1.3-3.5	23072.1	Some college or above	4	4	never	2009-2010	moderate	no	no	17.4	25	5	Q2	5.6	2.3	1.4	257	0.608696	111.739	2.43478	156.435	3.4087	5.3	62.76	249.8	2.5	1.039	3.88	1.5	1.914
70812	0	1	92	25	<60	Male	Non-Hispanic Black	Never Married/Living with Partner	4.96	>3.5	25046.2	Some college or above	3	0-3	never	2011-2012	mild	yes	no	33.6	>30	7	Q3	9.4	1.8	6.1	235	3.38889	130.556	5.22222	796.389	31.8556	4.8	51.27	291.5	3.57	1.287	3.75	1.24	1.914
100636	1	2	138	46	<60	Male	Non-Hispanic Black	Never Married/Living with Partner	1.15	<1.3	15076.7	Some college or above	2	0-3	never	2017-2018	moderate	yes	yes	32.5	>30	1	Q1	6.2	1.9	4	242	2.10526	127.368	3.26316	509.474	13.0526	7.5	75.14	398.5	4.28	3.014	4.19	0.91	1.914
121421	1	1	169	46	<60	Male	Non-Hispanic Black	Never Married/Living with Partner	1.15	<1.3	14237.4	Some college or above	2	0-3	never	2019-2020	moderate	yes	yes	32.5	>30	1	Q1	6.2	1.9	4	242	2.10526	127.368	3.26316	509.474	13.0526	7.5	75.14	398.5	4.28	3.014	4.19	0.91	1.914
50816	0	2	64	38	<60	Female	Non-Hispanic Black	Never Married/Living with Partner	0.95	<1.3	25328.2	Some college or above	3	0-3	now	2007-2008	heavy	yes	no	27.67	25-30	2	Q1	2.9	1.8	4.6	204	2.55556	113.333	1.61111	521.333	7.41111	5.1	68.95	220.1	1.79	1.197	4.89	2.46	1.888
63750	0	1	98	20	<60	Female	Non-Hispanic Black	Never Married/Living with Partner	0.27	<1.3	22808.1	Some college or above	5	5	never	2011-2012	moderate	no	no	28	25-30	4	Q2	8.1	1.7	2.6	214	1.52941	125.882	4.76471	327.294	12.3882	4.9	56.58	202.2	3.21	0.361	4.16	2.12	1.888
77670	0	1	105	25	<60	Male	Non-Hispanic Black	Never Married/Living with Partner	5	>3.5	36177.1	Some college or above	5	5	never	2013-2014	heavy	no	no	21.5	25	5	Q2	8.9	1.4	4.3	153	3.07143	109.286	6.35714	469.929	27.3357	5.1	87.52	469.9	7.14	0.869	4.11	1.84	1.888
80217	0	2	104	28	<60	Female	Non-Hispanic Black	Never Married/Living with Partner	0.35	<1.3	23041.7	Some college or above	4	4	never	2013-2014	mild	no	no	45.3	>30	4	Q2	8.4	3.3	3.1	242	0.939394	73.3333	2.54545	227.333	7.89091	5.8	68.07	261.7	3.57	0.485	3.9	1.78	1.888
98910	0	1	141	22	<60	Male	Non-Hispanic Black	Never Married/Living with Partner	2.45	1.3-3.5	30006.4	Some college or above	3	0-3	never	2017-2018	mild	no	no	21.6	25	4	Q2	8.9	2.5	1.6	194	0.64	77.6	3.56	124.16	5.696	5.4	91.94	327.1	3.57	0.485	3.21	1.11	1.862
121809	0	1	164	22	<60	Male	Non-Hispanic Black	Never Married/Living with Partner	2.45	1.3-3.5	20193.5	Some college or above	3	0-3	never	2019-2020	mild	no	no	21.6	25	4	Q2	8.9	2.5	1.6	194	0.64	77.6	3.56	124.16	5.696	5.4	91.94	327.1	3.57	0.485	3.21	1.11	1.862
118340	0	1	168	34	<60	Female	Non-Hispanic Black	Never Married/Living with Partner	0.33	<1.3	9392.74	Some college or above	2	0-3	now	2019-2020	heavy	no	no	36.7	>30	2	Q1	6.5	3.8	3.4	255	0.894737	67.1053	1.71053	228.158	5.81579	5.9	85.75	339	6.07	0.79	3.49	1.29	1.836
67397	0	1	96	20	<60	Male	Non-Hispanic Black	Never Married/Living with Partner	1.8	1.3-3.5	12075.5	Some college or above	5	5	never	2011-2012	never	no	no	23	25	4	Q2	6.9	1.7	3	215	1.76471	126.471	4.05882	379.412	12.1765	5.3	77.79	273.6	4.64	0.621	3.36	1.24	1.836
74393	0	1	108	26	<60	Male	Non-Hispanic Black	Never Married/Living with Partner	1.09	<1.3	29250.4	Some college or above	5	5	never	2013-2014	never	no	no	25	25-30	5	Q2	9.6	2	2.6	215	1.3	107.5	4.8	279.5	12.48	5.6	69.84	220.1	4.64	1.14	3.57	1.22	1.836
93279	1	1	123	46	<60	Female	Non-Hispanic Black	Never Married/Living with Partner	1.49	1.3-3.5	17953.2	Some college or above	3	0-3	never	2015-2016	moderate	no	no	29.8	25-30	3	Q2	6.3	2.4	1.5	365	0.625	152.083	2.625	228.125	3.9375	5.6	59.23	249.8	3.21	0.587	3.31	1.22	1.836
50107	0	2	67	23	<60	Male	Non-Hispanic Black	Never Married/Living with Partner	1.35	1.3-3.5	31761.3	Some college or above	5	5	never	2007-2008	moderate	no	no	22.5	25	4	Q2	8.1	3.7	2.4	282	0.648649	76.2162	2.18919	182.919	5.25405	5.8	88.4	267.7	3.57	0.689	4.73	2.61	1.81
52807	0	2	83	26	<60	Female	Non-Hispanic Black	Never Married/Living with Partner	4.2	>3.5	34580.7	Some college or above	3	0-3	never	2009-2010	moderate	no	no	29.54	25-30	3	Q2	6.3	1.9	3.5	313	1.84211	164.737	3.31579	576.579	11.6053	5	63.65	237.9	3.57	0.565	3.93	1.86	1.81
76119	0	2	114	49	<60	Male	Non-Hispanic Black	Never Married/Living with Partner	0.75	<1.3	21336	Some college or above	5	5	now	2013-2014	heavy	yes	no	26.5	25-30	5	Q2	7.9	3.1	9.9	198	3.19355	63.871	2.54839	632.323	25.229	5.6	86.63	345	4.28	1.219	3.72	1.37	1.784
102492	0	1	144	31	<60	Male	Non-Hispanic Black	Never Married/Living with Partner	5	>3.5	21789.7	Some college or above	5	5	now	2017-2018	moderate	no	no	30.2	>30	5	Q2	5.5	2.2	5.3	170	2.40909	77.2727	2.5	409.545	13.25	5.3	94.59	339	4.28	1.66	4.24	1.73	1.758
117720	0	2	170	31	<60	Male	Non-Hispanic Black	Never Married/Living with Partner	5	>3.5	10142.3	Some college or above	5	5	now	2019-2020	moderate	no	no	30.2	>30	5	Q2	5.5	2.2	5.3	170	2.40909	77.2727	2.5	409.545	13.25	5.3	94.59	339	4.28	1.66	4.24	1.73	1.758
69963	0	2	101	20	<60	Female	Non-Hispanic Black	Never Married/Living with Partner	1.79	1.3-3.5	29672.5	Some college or above	5	5	never	2011-2012	heavy	no	no	23.4	25	6	Q2	11.3	2.3	2.3	281	1	122.174	4.91304	281	11.3	5.4	73.37	196.3	3.93	0.677	3.78	1.71	1.758
111710	0	3	156	22	<60	Female	Non-Hispanic Black	Never Married/Living with Partner	5	>3.5	19171.8	Some college or above	6	>6	never	2019-2020	mild	no	no	22.2	25	6	Q2	10	2.4	2.1	192	0.875	80	4.16667	168	8.75	5.4	64.53	208.2	3.57	0.429	3.52	1.58	1.733
59087	1	2	87	55	<60	Female	Non-Hispanic Black	Never Married/Living with Partner	0.92	<1.3	26385.3	Some college or above	4	4	now	2009-2010	moderate	yes	yes	42.71	>30	6	Q2	8.1	2.3	2.1	186	0.913043	80.8696	3.52174	169.826	7.39565	5.7	71.6	339	2.5	1.118	4.29	2.07	1.707
85790	0	1	119	60	>60	Male	Non-Hispanic Black	Never Married/Living with Partner	0.42	<1.3	12381	Some college or above	7	>6	now	2015-2016	heavy	no	no	18.5	25	5	Q2	13.9	1.6	1.7	89	1.0625	55.625	8.6875	94.5625	14.7688	4.9	76.02	339	3.21	0.463	3.65	1.76	1.681
63573	0	1	96	20	<60	Female	Non-Hispanic Black	Never Married/Living with Partner	2.31	1.3-3.5	21259.8	Some college or above	4	4	never	2011-2012	never	no	no	20	25	5	Q2	8.2	3	4.8	169	1.6	56.3333	2.73333	270.4	13.12	5	73.37	214.1	2.14	0.598	3.47	1.5	1.681
93999	0	2	144	23	<60	Female	Non-Hispanic Black	Never Married/Living with Partner	4.98	>3.5	34528.9	Some college or above	4	4	never	2017-2018	heavy	no	no	24.9	25	5	Q2	8.5	1.1	3	205	2.72727	186.364	7.72727	559.091	23.1818	4.9	68.07	285.5	4.28	0.316	3.34	1.53	1.655
124153	0	1	170	23	<60	Female	Non-Hispanic Black	Never Married/Living with Partner	4.98	>3.5	20259.5	Some college or above	4	4	never	2019-2020	heavy	no	no	24.9	25	5	Q2	8.5	1.1	3	205	2.72727	186.364	7.72727	559.091	23.1818	4.9	68.07	285.5	4.28	0.316	3.34	1.53	1.655
68840	0	2	95	31	<60	Male	Non-Hispanic Black	Never Married/Living with Partner	2.58	1.3-3.5	19019	Some college or above	4	4	now	2011-2012	heavy	no	no	26.5	25-30	5	Q2	6.9	2.4	5.5	224	2.29167	93.3333	2.875	513.333	15.8125	4.1	98.12	285.5	3.57	1.084	3.47	1.37	1.603
123475	1	1	160	26	<60	Female	Non-Hispanic Black	Never Married/Living with Partner	2.33	1.3-3.5	15975.8	Some college or above	2	0-3	never	2019-2020	mild	no	no	44.2	>30	2	Q1	8.3	2.2	2.3	412	1.04545	187.273	3.77273	430.727	8.67727	5.8	45.08	249.8	3.21	0.655	2.77	0.85	1.603
97041	0	1	147	26	<60	Female	Non-Hispanic Black	Never Married/Living with Partner	5	>3.5	31371.8	Some college or above	4	4	never	2017-2018	moderate	no	no	32.7	>30	5	Q2	6.8	1.4	2.1	272	1.5	194.286	4.85714	408	10.2	5.2	64.53	208.2	4.64	0.282	3.47	1.76	1.577
112088	0	1	172	26	<60	Female	Non-Hispanic Black	Never Married/Living with Partner	5	>3.5	36285	Some college or above	4	4	never	2019-2020	moderate	no	no	32.7	>30	5	Q2	6.8	1.4	2.1	272	1.5	194.286	4.85714	408	10.2	5.2	64.53	208.2	4.64	0.282	3.47	1.76	1.577
97249	1	1	139	20	<60	Female	Non-Hispanic Black	Never Married/Living with Partner	1.14	<1.3	41675.4	Some college or above	5	5	never	2017-2018	mild	no	no	32	>30	5	Q2	6	2.9	3.8	347	1.31034	119.655	2.06897	454.69	7.86207	5.3	55.69	273.6	3.21	0.655	2.92	1.06	1.552
123273	1	2	157	20	<60	Female	Non-Hispanic Black	Never Married/Living with Partner	1.14	<1.3	31882.6	Some college or above	5	5	never	2019-2020	mild	no	no	32	>30	5	Q2	6	2.9	3.8	347	1.31034	119.655	2.06897	454.69	7.86207	5.3	55.69	273.6	3.21	0.655	2.92	1.06	1.552
99996	1	1	145	51	<60	Female	Non-Hispanic Black	Never Married/Living with Partner	1.12	<1.3	12660.3	Some college or above	6	>6	now	2017-2018	heavy	yes	yes	31.4	>30	6	Q2	8.1	3.5	1.3	196	0.371429	56	2.31429	72.8	3.00857	6.8	80.44	422.3	3.57	1.016	3.85	1.86	1.526
116766	1	2	163	51	<60	Female	Non-Hispanic Black	Never Married/Living with Partner	1.12	<1.3	6907.2	Some college or above	6	>6	now	2019-2020	heavy	yes	yes	31.4	>30	6	Q2	8.1	3.5	1.3	196	0.371429	56	2.31429	72.8	3.00857	6.8	80.44	422.3	3.57	1.016	3.85	1.86	1.526
77795	0	1	117	34	<60	Female	Non-Hispanic Black	Never Married/Living with Partner	2.29	1.3-3.5	25709.6	Some college or above	5	5	never	2013-2014	moderate	no	no	31.8	>30	6	Q2	7.4	2.9	3.1	251	1.06897	86.5517	2.55172	268.31	7.91034	5.2	83.1	309.3	4.64	1.434	3.52	1.34	1.526
64672	1	2	100	22	<60	Male	Non-Hispanic Black	Never Married/Living with Partner	1.38	1.3-3.5	16715	Some college or above	7	>6	never	2011-2012	mild	no	no	26.6	25-30	7	Q3	6.9	2.8	1.2	264	0.428571	94.2857	2.46429	113.143	2.95714	5.4	100.78	160.6	5.36	0.644	2.07	0.36	1.422
101787	0	2	148	30	<60	Male	Non-Hispanic Black	Never Married/Living with Partner	4.07	>3.5	21337	Some college or above	4	4	never	2017-2018	mild	no	no	34.2	>30	4	Q2	17.5	0.6	3.4	110	5.66667	183.333	29.1667	623.333	99.1667	4.6	82.21	291.5	3.57	1.366	3.39	1.37	1.396
116834	0	2	154	30	<60	Male	Non-Hispanic Black	Never Married/Living with Partner	4.07	>3.5	16614	Some college or above	3	0-3	never	2019-2020	mild	no	no	34.2	>30	4	Q2	17.5	0.6	3.4	110	5.66667	183.333	29.1667	623.333	99.1667	4.6	82.21	291.5	3.57	1.366	3.39	1.37	1.396
84778	0	1	132	20	<60	Female	Non-Hispanic Black	Never Married/Living with Partner	1.88	1.3-3.5	36654.4	Some college or above	2	0-3	now	2015-2016	mild	no	no	21.7	25	2	Q1	5.1	2.7	3.2	269	1.18519	99.6296	1.88889	318.815	6.04444	5	61	208.2	2.5	0.666	3.85	2.17	1.371
95699	0	2	140	22	<60	Female	Non-Hispanic Black	Never Married/Living with Partner	1.79	1.3-3.5	5144.14	Some college or above	6	>6	never	2017-2018	moderate	no	no	25	25-30	7	Q3	8.2	1.9	1.9	262	1	137.895	4.31579	262	8.2	5.4	63.65	220.1	2.86	0.463	2.87	1.29	1.371
115785	0	2	165	22	<60	Female	Non-Hispanic Black	Never Married/Living with Partner	1.79	1.3-3.5	7480.04	Some college or above	6	>6	never	2019-2020	moderate	no	no	25	25-30	7	Q3	8.2	1.9	1.9	262	1	137.895	4.31579	262	8.2	5.4	63.65	220.1	2.86	0.463	2.87	1.29	1.371
77220	0	2	110	25	<60	Female	Non-Hispanic Black	Never Married/Living with Partner	0.34	<1.3	25864.2	Some college or above	5	5	never	2013-2014	heavy	yes	no	24.4	25	7	Q3	13.1	1.7	2.4	219	1.41176	128.824	7.70588	309.176	18.4941	5.2	77.79	249.8	3.93	0.418	3.65	2.12	1.345
83152	1	2	114	27	<60	Male	Non-Hispanic Black	Never Married/Living with Partner	2.02	1.3-3.5	24784.6	Some college or above	5	5	now	2013-2014	mild	no	no	26.4	25-30	6	Q2	12.4	3	1.8	212	0.6	70.6667	4.13333	127.2	7.44	5.8	78.68	398.5	2.86	0.508	2.12	0.57	1.319
70204	1	2	100	20	<60	Female	Non-Hispanic Black	Never Married/Living with Partner	1.38	1.3-3.5	17328.2	Some college or above	6	>6	never	2011-2012	mild	yes	no	40.8	>30	6	Q2	2.8	3.1	5.6	322	1.80645	103.871	0.903226	581.677	5.05806	5.4	61	297.4	2.5	1.163	2.77	0.93	1.293
80000	0	2	113	26	<60	Female	Non-Hispanic Black	Never Married/Living with Partner	0.35	<1.3	37290.2	Some college or above	5	5	now	2013-2014	heavy	no	no	20.1	25	4	Q2	9.7	2.3	1.6	198	0.695652	86.087	4.21739	137.739	6.74783	5.1	63.65	297.4	3.57	0.553	3.15	1.63	1.267
44177	0	1	68	26	<60	Female	Non-Hispanic Black	Never Married/Living with Partner	2.64	1.3-3.5	32219.6	Some college or above	5	5	never	2007-2008	never	no	no	27.05	25-30	7	Q3	4.7	2.1	3.7	304	1.7619	144.762	2.2381	535.619	8.28095	5.1	72.49	178.4	3.21	0.395	3.13	1.78	1.164
53166	1	2	77	20	<60	Female	Mexican American	Never Married/Living with Partner	2.71	1.3-3.5	23935.9	Some college or above	3	0-3	never	2009-2010	heavy	no	no	23.43	25	4	Q2	5.9	2	2.2	239	1.1	119.5	2.95	262.9	6.49	5.5	67.18	309.3	3.21	0.948	6.47	1.29	4.732
57965	1	1	81	20	<60	Female	Mexican American	Never Married/Living with Partner	1.85	1.3-3.5	21617.9	Some college or above	8	>6	never	2009-2010	moderate	no	yes	29.87	25-30	9	Q3	7.2	3.3	3.9	235	1.18182	71.2121	2.18182	277.727	8.50909	6.8	65.42	291.5	3.21	3.443	7.11	0.96	4.577
84376	1	1	121	55	<60	Male	Mexican American	Never Married/Living with Partner	2.55	1.3-3.5	19443.2	Some college or above	6	>6	never	2015-2016	moderate	no	no	33	>30	6	Q2	7.5	1	3.3	136	3.3	136	7.5	448.8	24.75	5.7	69.84	440.2	3.21	2.755	6.8	1.47	4.06
120552	1	2	151	21	<60	Male	Mexican American	Never Married/Living with Partner	2.1	1.3-3.5	7408.71	Some college or above	5	5	never	2019-2020	heavy	no	no	47.5	>30	4	Q2	10.7	1.7	4.5	202	2.64706	118.824	6.29412	534.706	28.3235	5.2	65.42	511.5	4.28	1.219	5.51	1.03	3.905
116967	1	2	152	21	<60	Male	Mexican American	Never Married/Living with Partner	1.94	1.3-3.5	11472.9	Some college or above	8	>6	now	2019-2020	heavy	no	no	33	>30	6	Q2	8.1	1.9	4.6	258	2.42105	135.789	4.26316	624.632	19.6105	5.3	72.49	362.8	4.28	2.224	6.03	1.16	3.853
77843	1	2	111	42	<60	Male	Mexican American	Never Married/Living with Partner	1.27	<1.3	31981.1	Some college or above	2	0-3	never	2013-2014	heavy	no	yes	37.3	>30	3	Q2	4.5	2.9	4.9	303	1.68966	104.483	1.55172	511.966	7.60345	10.9	57.46	273.6	3.57	2.631	5.95	0.88	3.853
114422	1	2	159	38	<60	Female	Mexican American	Never Married/Living with Partner	1.27	<1.3	16360	Some college or above	2	0-3	former	2019-2020	heavy	no	Borderline	36.9	>30	2	Q1	7.3	2	4	279	2	139.5	3.65	558	14.6	5.5	81.33	333.1	4.28	1.931	5.72	1.03	3.801
54172	1	2	75	30	<60	Male	Mexican American	Never Married/Living with Partner	1.05	<1.3	26591.2	Some college or above	4	4	now	2009-2010	heavy	yes	no	35.57	>30	6	Q2	5.1	2.5	4.1	195	1.64	78	2.04	319.8	8.364	5.8	63.65	547.2	3.93	1.005	5.17	0.98	3.724
94112	1	2	136	28	<60	Male	Mexican American	Never Married/Living with Partner	1.82	1.3-3.5	54130.7	Some college or above	2	0-3	former	2017-2018	mild	no	no	28	25-30	2	Q1	8.5	1.3	2.5	245	1.92308	188.462	6.53846	471.154	16.3462	5.4	95.47	458	5.71	0.587	5.56	1.63	3.672
118262	1	2	161	28	<60	Male	Mexican American	Never Married/Living with Partner	1.82	1.3-3.5	43362.9	Some college or above	2	0-3	former	2019-2020	mild	no	no	28	25-30	2	Q1	8.5	1.3	2.5	245	1.92308	188.462	6.53846	471.154	16.3462	5.4	95.47	458	5.71	0.587	5.56	1.63	3.672
113442	1	1	159	22	<60	Male	Mexican American	Never Married/Living with Partner	3.79	>3.5	14189	Some college or above	5	5	never	2019-2020	mild	no	no	41.2	>30	5	Q2	10.9	3.2	5.2	222	1.625	69.375	3.40625	360.75	17.7125	5.5	76.91	327.1	3.57	0.937	5.43	1.4	3.595
44112	1	2	72	32	<60	Female	Mexican American	Never Married/Living with Partner	1.79	1.3-3.5	20819.3	Some college or above	5	5	former	2007-2008	heavy	yes	no	34.79	>30	5	Q2	6.1	1.9	3.6	444	1.89474	233.684	3.21053	841.263	11.5579	5.4	59.23	273.6	2.14	1.445	5.59	1.32	3.595
62930	1	1	102	23	<60	Male	Mexican American	Never Married/Living with Partner	0.67	<1.3	44160.9	Some college or above	4	4	never	2011-2012	heavy	no	no	31.2	>30	4	Q2	7.5	1.4	6.4	304	4.57143	217.143	5.35714	1389.71	34.2857	5.4	65.42	309.3	6.07	0.847	5.46	1.5	3.569
89616	1	1	128	56	<60	Female	Mexican American	Never Married/Living with Partner	2.74	1.3-3.5	19355.3	Some college or above	7	>6	never	2015-2016	former	no	no	33.7	>30	7	Q3	8.3	1.7	1.8	225	1.05882	132.353	4.88235	238.235	8.78824	5.6	56.58	243.9	3.21	0.835	6.36	2.48	3.491
94945	1	2	143	29	<60	Male	Mexican American	Never Married/Living with Partner	0.15	<1.3	36195.7	Some college or above	3	0-3	never	2017-2018	mild	yes	no	38.7	>30	4	Q2	9.6	1.4	4.1	369	2.92857	263.571	6.85714	1080.64	28.1143	5.7	80.44	594.8	6.43	1.152	4.99	0.98	3.491
120198	1	2	166	29	<60	Male	Mexican American	Never Married/Living with Partner	0.15	<1.3	13816.2	Some college or above	3	0-3	never	2019-2020	mild	no	no	38.7	>30	4	Q2	9.6	1.4	4.1	369	2.92857	263.571	6.85714	1080.64	28.1143	5.7	80.44	594.8	6.43	1.152	4.99	0.98	3.491
58308	1	1	82	25	<60	Female	Mexican American	Never Married/Living with Partner	0	<1.3	21522.2	Some college or above	5	5	never	2009-2010	heavy	no	no	34.45	>30	4	Q2	5.3	2.3	3.6	253	1.56522	110	2.30435	396	8.29565	5.4	65.42	261.7	3.93	1.75	5.69	1.42	3.465
76137	1	1	118	56	<60	Male	Mexican American	Never Married/Living with Partner	5	>3.5	15017.6	Some college or above	5	5	never	2013-2014	mild	no	yes	26	25-30	8	Q3	8.2	1.9	3.3	270	1.73684	142.105	4.31579	468.947	14.2421	6	98.12	398.5	6.43	2.597	5.43	0.78	3.465
82487	1	1	118	21	<60	Male	Mexican American	Never Married/Living with Partner	2.3	1.3-3.5	43879.5	Some college or above	3	0-3	never	2013-2014	heavy	no	no	20.8	25	5	Q2	8	1.5	4	287	2.66667	191.333	5.33333	765.333	21.3333	5.1	57.46	297.4	5.71	2.179	5.59	1.14	3.439
75737	1	2	118	20	<60	Female	Mexican American	Never Married/Living with Partner	0.68	<1.3	25746.3	Some college or above	5	5	never	2013-2014	never	no	no	22.4	25	4	Q2	9.1	4.2	3.7	264	0.880952	62.8571	2.16667	232.571	8.01667	5.1	53.04	196.3	3.93	1.287	5.15	1.19	3.362
118408	1	2	152	26	<60	Male	Mexican American	Never Married/Living with Partner	1.94	1.3-3.5	11472.9	Some college or above	4	4	now	2019-2020	heavy	yes	yes	40.6	>30	5	Q2	7.8	3.3	7.2	312	2.18182	94.5455	2.36364	680.727	17.0182	6.6	45.08	374.7	2.14	2.055	5.25	0.96	3.362
56019	1	1	76	23	<60	Female	Mexican American	Never Married/Living with Partner	5	>3.5	21145.9	Some college or above	6	>6	now	2009-2010	heavy	no	no	34.38	>30	5	Q2	9.1	1.8	3.7	217	2.05556	120.556	5.05556	446.056	18.7056	5.2	57.46	362.8	2.86	0.576	5.74	2.15	3.336
90093	1	1	133	24	<60	Female	Mexican American	Never Married/Living with Partner	1.36	1.3-3.5	22407.8	Some college or above	6	>6	never	2015-2016	former	no	Borderline	48.7	>30	6	Q2	6.2	2.4	8	352	3.33333	146.667	2.58333	1173.33	20.6667	5.8	40.66	297.4	3.93	0.553	4.78	1.22	3.31
53041	1	1	88	60	>60	Female	Mexican American	Never Married/Living with Partner	5	>3.5	5250.7	Some college or above	9	>6	now	2009-2010	moderate	no	Borderline	37.53	>30	8	Q3	9.6	1.4	3.5	245	2.5	175	6.85714	612.5	24	4.8	61	356.9	4.28	1.614	5.22	1.16	3.31
60661	0	2	85	22	<60	Male	Mexican American	Never Married/Living with Partner	1.59	1.3-3.5	27726.4	Some college or above	5	5	never	2009-2010	mild	no	no	28.05	25-30	6	Q2	9.4	3.1	2.8	187	0.903226	60.3226	3.03226	168.903	8.49032	5.4	85.75	333.1	3.93	1.197	5.02	1.16	3.31
99942	1	2	141	35	<60	Female	Mexican American	Never Married/Living with Partner	1.7	1.3-3.5	32320.7	Some college or above	5	5	never	2017-2018	moderate	no	no	26.9	25-30	6	Q2	7.7	2.3	7	337	3.04348	146.522	3.34783	1025.65	23.4348	5.7	50.39	297.4	3.93	1.219	5.09	1.24	3.284
109697	1	2	164	35	<60	Female	Mexican American	Never Married/Living with Partner	1.7	1.3-3.5	11362.9	Some college or above	5	5	never	2019-2020	moderate	no	no	26.9	25-30	6	Q2	7.7	2.3	7	337	3.04348	146.522	3.34783	1025.65	23.4348	5.7	50.39	297.4	3.93	1.219	5.09	1.24	3.284
52083	1	2	86	20	<60	Male	Mexican American	Never Married/Living with Partner	0.33	<1.3	25576.6	Some college or above	6	>6	never	2009-2010	never	no	no	31.68	>30	6	Q2	8.9	2.3	3.1	265	1.34783	115.217	3.86957	357.174	11.9957	4.8	68.95	446.1	3.57	3.364	5.79	0.96	3.284
65880	1	2	96	26	<60	Female	Mexican American	Never Married/Living with Partner	1.47	1.3-3.5	61764.5	Some college or above	5	5	never	2011-2012	heavy	no	no	25.8	25-30	6	Q2	9	1.6	2.9	311	1.8125	194.375	5.625	563.688	16.3125	5.1	52.16	214.1	4.28	0.497	5.33	1.86	3.233
59789	1	2	87	23	<60	Female	Mexican American	Never Married/Living with Partner	0.82	<1.3	21544.1	Some college or above	4	4	never	2009-2010	moderate	no	no	20.96	25	4	Q2	8.3	1.8	4.2	282	2.33333	156.667	4.61111	658	19.3667	5.5	52.16	237.9	3.93	0.96	5.59	1.94	3.207
98788	1	2	138	20	<60	Female	Mexican American	Never Married/Living with Partner	2.72	1.3-3.5	37643.4	Some college or above	5	5	never	2017-2018	mild	no	no	37.9	>30	3	Q2	4.4	1.3	8.2	261	6.30769	200.769	3.38462	1646.31	27.7538	5.2	50.39	380.7	3.57	1.377	4.81	0.98	3.207
121027	1	1	169	20	<60	Female	Mexican American	Never Married/Living with Partner	2.72	1.3-3.5	40525.9	Some college or above	5	5	never	2019-2020	mild	no	no	37.9	>30	3	Q2	4.4	1.3	8.2	261	6.30769	200.769	3.38462	1646.31	27.7538	5.2	50.39	380.7	3.57	1.377	4.81	0.98	3.207
53823	1	3	86	24	<60	Male	Mexican American	Never Married/Living with Partner	1.72	1.3-3.5	21216.3	Some college or above	3	0-3	now	2009-2010	moderate	no	no	29.67	25-30	4	Q2	7.4	2.5	5	198	2	79.2	2.96	396	14.8	4.9	79.56	345	4.64	2.45	5.28	0.96	3.207
68847	1	2	102	21	<60	Male	Mexican American	Never Married/Living with Partner	3.24	1.3-3.5	63262.1	Some college or above	3	0-3	never	2011-2012	mild	no	no	35	>30	4	Q2	8.8	2.6	4.1	313	1.57692	120.385	3.38462	493.577	13.8769	5.6	70.72	440.2	5.71	1.953	5.07	0.96	3.207
117215	1	1	151	32	<60	Male	Mexican American	Never Married/Living with Partner	3.16	1.3-3.5	37963.3	Some college or above	3	0-3	never	2019-2020	heavy	no	yes	30.1	>30	3	Q2	8.1	2.3	4.1	228	1.78261	99.1304	3.52174	406.435	14.4391	13.3	61.88	279.6	3.93	2.619	5.17	0.78	3.207
58085	1	1	82	25	<60	Female	Mexican American	Never Married/Living with Partner	1.37	1.3-3.5	21222.2	Some college or above	6	>6	never	2009-2010	moderate	no	no	41.5	>30	6	Q2	4.7	2.5	6.2	304	2.48	121.6	1.88	753.92	11.656	5.5	60.11	374.7	3.93	1.727	5.84	1.86	3.181
68574	1	2	98	20	<60	Male	Mexican American	Never Married/Living with Partner	1.53	1.3-3.5	40776.1	Some college or above	5	5	never	2011-2012	moderate	no	no	23.9	25	5	Q2	6.1	1.9	3.2	242	1.68421	127.368	3.21053	407.579	10.2737	4.9	91.94	404.5	2.86	1.264	5.22	1.5	3.155
99396	1	2	144	22	<60	Female	Mexican American	Never Married/Living with Partner	1.52	1.3-3.5	31753.7	Some college or above	4	4	never	2017-2018	mild	no	no	32.9	>30	5	Q2	8.1	2.8	3.7	216	1.32143	77.1429	2.89286	285.429	10.7036	5.7	49.5	208.2	3.93	1.163	4.65	1.03	3.077
122578	1	1	170	22	<60	Female	Mexican American	Never Married/Living with Partner	1.52	1.3-3.5	20804.4	Some college or above	4	4	never	2019-2020	mild	no	no	32.9	>30	5	Q2	8.1	2.8	3.7	216	1.32143	77.1429	2.89286	285.429	10.7036	5.7	49.5	208.2	3.93	1.163	4.65	1.03	3.077
74883	1	1	118	24	<60	Female	Mexican American	Never Married/Living with Partner	5	>3.5	27283.6	Some college or above	5	5	never	2013-2014	mild	no	no	38.9	>30	6	Q2	7.9	3	2.9	304	0.966667	101.333	2.63333	293.867	7.63667	5.7	68.95	279.6	4.28	1.219	4.68	1.09	3.026
54557	1	1	75	29	<60	Female	Mexican American	Never Married/Living with Partner	1.65	1.3-3.5	21719	Some college or above	7	>6	now	2009-2010	former	no	no	21.27	25	8	Q3	9.9	1.7	5.2	184	3.05882	108.235	5.82353	562.824	30.2824	4.9	63.65	220.1	5	1.716	5.33	1.58	2.974
73952	0	2	118	42	<60	Male	Mexican American	Never Married/Living with Partner	0.17	<1.3	24882.7	Some college or above	3	0-3	former	2013-2014	mild	yes	no	39.2	>30	4	Q2	7.3	1.6	3.7	243	2.3125	151.875	4.5625	561.938	16.8813	5.3	77.79	452	3.57	1.129	4.53	1.06	2.948
73772	0	1	117	21	<60	Female	Mexican American	Never Married/Living with Partner	4.71	>3.5	31906.7	Some college or above	6	>6	never	2013-2014	moderate	no	Borderline	27.3	25-30	6	Q2	7.1	1.1	3.5	301	3.18182	273.636	6.45455	957.727	22.5909	5	62.76	249.8	2.14	0.756	4.86	1.6	2.922
70176	0	2	99	23	<60	Female	Mexican American	Never Married/Living with Partner	0.22	<1.3	43057	Some college or above	5	5	never	2011-2012	heavy	no	no	21.9	25	5	Q2	6.1	2	4.5	184	2.25	92	3.05	414	13.725	5.1	50.39	309.3	2.14	1.14	5.02	1.58	2.922
96379	1	1	148	21	<60	Female	Mexican American	Never Married/Living with Partner	4.31	>3.5	50551.1	Some college or above	3	0-3	never	2017-2018	moderate	no	no	23.4	25	5	Q2	5.9	2.3	5.6	296	2.43478	128.696	2.56522	720.696	14.3652	5	55.69	279.6	4.64	0.813	4.47	1.22	2.896
120451	1	1	154	21	<60	Female	Mexican American	Never Married/Living with Partner	4.31	>3.5	54363.1	Some college or above	3	0-3	never	2019-2020	moderate	no	no	23.4	25	5	Q2	5.9	2.3	5.6	296	2.43478	128.696	2.56522	720.696	14.3652	5	55.69	279.6	4.64	0.813	4.47	1.22	2.896
117124	0	1	168	23	<60	Female	Mexican American	Never Married/Living with Partner	5	>3.5	30686.8	Some college or above	4	4	never	2019-2020	moderate	no	no	30.7	>30	4	Q2	6.2	2.1	2.8	222	1.33333	105.714	2.95238	296	8.26667	5.5	61	339	3.21	0.531	4.58	1.47	2.87
43992	1	1	66	21	<60	Female	Mexican American	Never Married/Living with Partner	2.49	1.3-3.5	22359.6	Some college or above	7	>6	never	2007-2008	former	no	no	31.32	>30	6	Q2	5.9	1.7	5	360	2.94118	211.765	3.47059	1058.82	17.3529	4.8	45.97	261.7	5.36	1.592	4.5	0.93	2.845
59841	0	1	89	29	<60	Female	Mexican American	Never Married/Living with Partner	3.32	1.3-3.5	17613.1	Some college or above	5	5	now	2009-2010	heavy	no	no	27.06	25-30	5	Q2	6.1	1.8	5.4	247	3	137.222	3.38889	741	18.3	5.1	51.27	261.7	1.79	0.914	4.73	1.55	2.767
80275	0	2	118	24	<60	Male	Mexican American	Never Married/Living with Partner	0.54	<1.3	30397.6	Some college or above	4	4	former	2013-2014	never	no	no	17.2	25	4	Q2	9.3	1.8	2.3	168	1.27778	93.3333	5.16667	214.667	11.8833	5	67.18	350.9	2.86	0.982	4.34	1.16	2.741
68560	1	1	95	28	<60	Female	Mexican American	Never Married/Living with Partner	1.37	1.3-3.5	53882.6	Some college or above	7	>6	now	2011-2012	mild	yes	no	48.8	>30	8	Q3	7	1.4	6.1	249	4.35714	177.857	5	1084.93	30.5	5.3	61	362.8	5	1.264	4.24	0.93	2.741
97580	0	1	144	26	<60	Male	Mexican American	Never Married/Living with Partner	2.99	1.3-3.5	42141.9	Some college or above	1	0-3	former	2017-2018	heavy	no	no	25.6	25-30	3	Q2	8	2.8	3.2	272	1.14286	97.1429	2.85714	310.857	9.14286	5	73.37	333.1	5.71	0.937	5.02	1.86	2.715
122985	0	2	170	26	<60	Male	Mexican American	Never Married/Living with Partner	2.99	1.3-3.5	13971.3	Some college or above	1	0-3	former	2019-2020	heavy	no	no	25.6	25-30	3	Q2	8	2.8	3.2	272	1.14286	97.1429	2.85714	310.857	9.14286	5	73.37	333.1	5.71	0.937	5.02	1.86	2.715
74646	0	1	109	49	<60	Male	Mexican American	Never Married/Living with Partner	0.7	<1.3	31257.9	Some college or above	4	4	never	2013-2014	never	no	Borderline	20	25	5	Q2	9.7	2.4	1.6	209	0.666667	87.0833	4.04167	139.333	6.46667	5.5	89.28	315.2	3.93	0.666	4.76	1.73	2.715
118718	0	1	168	24	<60	Male	Mexican American	Never Married/Living with Partner	1.66	1.3-3.5	21258.1	Some college or above	1	0-3	never	2019-2020	moderate	no	no	38.3	>30	2	Q1	7.1	3.1	4.5	356	1.45161	114.839	2.29032	516.774	10.3065	5	70.72	428.3	4.64	1.411	4.55	1.19	2.715
59978	0	2	86	20	<60	Female	Mexican American	Never Married/Living with Partner	0.74	<1.3	19738.7	Some college or above	6	>6	never	2009-2010	heavy	no	no	19.5	25	6	Q2	8	2.5	3.5	289	1.4	115.6	3.2	404.6	11.2	4.7	47.74	196.3	1.79	0.632	4.89	1.91	2.689
78655	0	2	112	28	<60	Male	Mexican American	Never Married/Living with Partner	1.97	1.3-3.5	51094.9	Some college or above	5	5	now	2013-2014	moderate	no	no	29.2	25-30	3	Q2	8.2	3	5	278	1.66667	92.6667	2.73333	463.333	13.6667	4.7	69.84	428.3	3.57	1.66	4.6	1.16	2.689
89604	1	1	133	20	<60	Male	Mexican American	Never Married/Living with Partner	0.02	<1.3	31233.1	Some college or above	5	5	never	2015-2016	former	no	yes	25.1	25-30	5	Q2	5.9	2.3	4.3	231	1.86957	100.435	2.56522	431.87	11.0304	4.8	67.18	428.3	5.71	2.247	4.42	0.72	2.664
70333	1	1	98	20	<60	Female	Mexican American	Never Married/Living with Partner	5	>3.5	49964.8	Some college or above	4	4	never	2011-2012	moderate	no	no	18	25	4	Q2	9.8	2.1	2.8	260	1.33333	123.81	4.66667	346.667	13.0667	5.2	68.95	172.5	2.5	1.197	5.48	2.3	2.638
99807	1	2	140	27	<60	Male	Mexican American	Never Married/Living with Partner	1.98	1.3-3.5	58923.7	Some college or above	4	4	now	2017-2018	heavy	no	no	27.2	25-30	4	Q2	8.7	2.2	4.2	250	1.90909	113.636	3.95455	477.273	16.6091	4.9	83.1	404.5	6.78	2.077	4.63	1.03	2.638
124637	1	2	165	27	<60	Male	Mexican American	Never Married/Living with Partner	1.98	1.3-3.5	34850	Some college or above	4	4	now	2019-2020	heavy	no	no	27.2	25-30	4	Q2	8.7	2.2	4.2	250	1.90909	113.636	3.95455	477.273	16.6091	4.9	83.1	404.5	6.78	2.077	4.63	1.03	2.638
61590	1	1	81	49	<60	Female	Mexican American	Never Married/Living with Partner	1.03	<1.3	20195.8	Some college or above	3	0-3	never	2009-2010	mild	no	Borderline	30.49	>30	4	Q2	7.7	2.8	3.4	208	1.21429	74.2857	2.75	252.571	9.35	5.9	50.39	243.9	4.28	1.49	5.22	1.94	2.612
57497	1	1	81	21	<60	Female	Mexican American	Never Married/Living with Partner	1.85	1.3-3.5	21617.9	Some college or above	6	>6	never	2009-2010	heavy	no	no	33.7	>30	6	Q2	9.4	2.2	5.9	287	2.68182	130.455	4.27273	769.682	25.2091	4.9	53.92	416.4	2.5	1.084	4.27	1.16	2.612
82724	1	1	109	28	<60	Female	Mexican American	Never Married/Living with Partner	0.26	<1.3	45058.7	Some college or above	3	0-3	never	2013-2014	heavy	no	no	43.2	>30	3	Q2	5.3	2.2	5.6	332	2.54545	150.909	2.40909	845.091	13.4909	5.2	48.62	356.9	2.86	2.156	4.6	1.01	2.612
93509	1	1	121	21	<60	Female	Mexican American	Never Married/Living with Partner	0.49	<1.3	28260.7	Some college or above	5	5	never	2015-2016	moderate	no	no	20.8	25	5	Q2	7.2	1.5	2.5	181	1.66667	120.667	4.8	301.667	12	5.2	66.3	190.3	5	0.7	4.14	1.27	2.56
58078	0	1	81	20	<60	Male	Mexican American	Never Married/Living with Partner	0.84	<1.3	28731.8	Some college or above	6	>6	never	2009-2010	heavy	no	no	21.02	25	5	Q2	8.5	2	2.6	183	1.3	91.5	4.25	237.9	11.05	6.1	79.56	458	3.93	1.479	4.55	1.34	2.534
101118	0	2	138	26	<60	Male	Mexican American	Never Married/Living with Partner	2.72	1.3-3.5	32162.5	Some college or above	5	5	former	2017-2018	moderate	no	no	35.5	>30	6	Q2	8.1	2.1	5.3	207	2.52381	98.5714	3.85714	522.429	20.4429	5.1	59.23	469.9	4.64	1.287	4.16	1.06	2.508
116029	0	1	169	26	<60	Male	Mexican American	Never Married/Living with Partner	2.72	1.3-3.5	40217	Some college or above	5	5	former	2019-2020	moderate	no	no	35.5	>30	6	Q2	8.1	2.1	5.3	207	2.52381	98.5714	3.85714	522.429	20.4429	5.1	59.23	469.9	4.64	1.287	4.16	1.06	2.508
54921	1	1	87	25	<60	Male	Mexican American	Never Married/Living with Partner	1.2	<1.3	32812.4	Some college or above	4	4	never	2009-2010	heavy	yes	yes	40.65	>30	4	Q2	8.7	2.5	5.6	267	2.24	106.8	3.48	598.08	19.488	5.9	61.88	392.6	2.86	1.106	3.93	0.91	2.508
76133	1	1	118	47	<60	Female	Mexican American	Never Married/Living with Partner	4.1	>3.5	23964.3	Some college or above	3	0-3	never	2013-2014	mild	yes	yes	34	>30	3	Q2	5.3	2.4	7.5	351	3.125	146.25	2.20833	1096.88	16.5625	5.6	53.04	297.4	2.5	1.264	4.68	1.68	2.431
56193	1	2	85	31	<60	Female	Mexican American	Never Married/Living with Partner	5	>3.5	22971.6	Some college or above	7	>6	never	2009-2010	moderate	no	no	30.4	>30	7	Q3	6.1	1	4.2	128	4.2	128	6.1	537.6	25.62	4.7	68.07	279.6	3.21	0.756	4.01	1.24	2.431
75881	0	2	110	25	<60	Female	Mexican American	Never Married/Living with Partner	1.5	1.3-3.5	36151.1	Some college or above	4	4	never	2013-2014	mild	no	no	23.3	25	5	Q2	8.1	1.8	5.2	176	2.88889	97.7778	4.5	508.444	23.4	5.2	46.85	303.3	3.21	0.96	4.45	1.63	2.379
99989	0	2	136	21	<60	Female	Mexican American	Never Married/Living with Partner	1.35	1.3-3.5	35605.2	Some college or above	5	5	never	2017-2018	heavy	no	Borderline	32.3	>30	6	Q2	7	2.9	4.3	286	1.48276	98.6207	2.41379	424.069	10.3793	5.3	59.23	166.5	2.86	0.948	4.22	1.4	2.379
112273	0	2	161	21	<60	Female	Mexican American	Never Married/Living with Partner	1.35	1.3-3.5	24957.8	Some college or above	5	5	never	2019-2020	heavy	no	Borderline	32.3	>30	5	Q2	7	2.9	4.3	286	1.48276	98.6207	2.41379	424.069	10.3793	5.3	59.23	166.5	2.86	0.948	4.22	1.4	2.379
89963	0	1	128	25	<60	Male	Mexican American	Never Married/Living with Partner	4.74	>3.5	38652.6	Some college or above	6	>6	now	2015-2016	heavy	no	no	36.7	>30	7	Q3	9.5	1.9	6.1	308	3.21053	162.105	5	988.842	30.5	5.2	63.65	368.8	3.93	1.05	3.96	1.14	2.327
79153	0	1	107	29	<60	Female	Mexican American	Never Married/Living with Partner	0.71	<1.3	33563.5	Some college or above	2	0-3	never	2013-2014	moderate	no	no	33	>30	2	Q1	7.6	1.7	5.1	180	3	105.882	4.47059	540	22.8	4.8	65.42	273.6	3.93	0.632	4.37	1.81	2.276
115959	0	2	151	20	<60	Male	Mexican American	Never Married/Living with Partner	0.39	<1.3	10402.4	Some college or above	7	>6	never	2019-2020	mild	no	no	20.5	25	7	Q3	7.4	2.2	2.6	150	1.18182	68.1818	3.36364	177.273	8.74545	5	81.33	291.5	3.21	1.264	4.06	1.24	2.25
49837	1	2	74	21	<60	Male	Mexican American	Never Married/Living with Partner	3.13	1.3-3.5	23185.9	Some college or above	5	5	never	2007-2008	heavy	no	yes	27.44	25-30	5	Q2	9.1	2.8	5.1	419	1.82143	149.643	3.25	763.179	16.575	7.9	86.63	261.7	5.36	1.863	4.19	1.09	2.25
43065	0	1	65	33	<60	Female	Mexican American	Never Married/Living with Partner	5	>3.5	16917.3	Some college or above	5	5	never	2007-2008	moderate	no	no	28.22	25-30	4	Q2	6.3	1.9	2.5	366	1.31579	192.632	3.31579	481.579	8.28947	5.1	37.13	232	4.64	0.339	4.06	1.76	2.146
78028	1	1	118	64	>60	Male	Mexican American	Never Married/Living with Partner	5	>3.5	7279.63	Some college or above	4	4	now	2013-2014	mild	yes	yes	26.8	25-30	5	Q2	8.9	2	5.3	257	2.65	128.5	4.45	681.05	23.585	7	100.78	380.7	8.21	1.332	3.47	0.72	2.121
121199	0	1	168	24	<60	Female	Mexican American	Never Married/Living with Partner	5	>3.5	23555.1	Some college or above	3	0-3	never	2019-2020	heavy	no	no	21.6	25	4	Q2	6.7	1.5	4.6	258	3.06667	172	4.46667	791.2	20.5467	5.1	55.69	214.1	3.93	0.418	4.01	1.73	2.095
91144	0	1	127	30	<60	Female	Mexican American	Never Married/Living with Partner	0.2	<1.3	23876.3	Some college or above	5	5	never	2015-2016	heavy	no	no	32	>30	4	Q2	10.2	1.5	3.5	232	2.33333	154.667	6.8	541.333	23.8	4.9	53.92	273.6	3.21	0.485	3.75	1.45	2.069
84357	0	1	120	25	<60	Male	Mexican American	Never Married/Living with Partner	3.77	>3.5	40926.3	Some college or above	3	0-3	never	2015-2016	heavy	no	no	19.3	25	3	Q2	8.8	4.1	7.6	201	1.85366	49.0244	2.14634	372.585	16.3122	5.7	83.1	345	4.28	0.869	4.22	1.81	2.017
100892	0	2	137	23	<60	Male	Mexican American	Never Married/Living with Partner	3.29	1.3-3.5	52180.5	Some college or above	4	4	never	2017-2018	moderate	no	no	28.3	25-30	4	Q2	6.6	1.5	2.9	201	1.93333	134	4.4	388.6	12.76	5.2	96.36	440.2	4.28	0.734	3.98	1.66	1.991
119081	0	2	162	23	<60	Male	Mexican American	Never Married/Living with Partner	3.29	1.3-3.5	65714.5	Some college or above	4	4	never	2019-2020	moderate	no	no	28.3	25-30	4	Q2	6.6	1.5	2.9	201	1.93333	134	4.4	388.6	12.76	5.2	96.36	440.2	4.28	0.734	3.98	1.66	1.991
100202	0	2	136	22	<60	Female	Mexican American	Never Married/Living with Partner	1.2	<1.3	72327.4	Some college or above	2	0-3	never	2017-2018	heavy	no	no	35	>30	1	Q1	8	2.2	4	217	1.81818	98.6364	3.63636	394.545	14.5455	4.7	53.92	220.1	4.28	0.61	3.93	1.66	1.991
115045	0	2	161	22	<60	Female	Mexican American	Never Married/Living with Partner	1.2	<1.3	38004.4	Some college or above	2	0-3	never	2019-2020	heavy	no	no	35	>30	1	Q1	8	2.2	4	217	1.81818	98.6364	3.63636	394.545	14.5455	4.7	53.92	220.1	4.28	0.61	3.93	1.66	1.991
53697	1	1	81	70	>60	Female	Mexican American	Never Married/Living with Partner	2.29	1.3-3.5	12860.5	Some college or above	6	>6	never	2009-2010	mild	yes	no	23.17	25	8	Q3	9.4	2.1	3.9	348	1.85714	165.714	4.47619	646.286	17.4571	5.7	54.81	190.3	6.43	0.598	3.83	1.55	1.991
83476	1	2	118	22	<60	Male	Mexican American	Never Married/Living with Partner	0.3	<1.3	33687.1	Some college or above	6	>6	now	2013-2014	heavy	no	no	23	25	6	Q2	9.7	3	5.9	260	1.96667	86.6667	3.23333	511.333	19.0767	5.3	58.34	232	3.57	2.777	4.14	0.91	1.965
66714	0	2	102	21	<60	Female	Mexican American	Never Married/Living with Partner	3.92	>3.5	55140.4	Some college or above	5	5	never	2011-2012	never	no	no	19	25	6	Q2	8.9	1.8	2.7	366	1.5	203.333	4.94444	549	13.35	5.5	46.85	208.2	4.64	0.395	4.19	2.09	1.914
70807	0	2	102	22	<60	Female	Mexican American	Never Married/Living with Partner	3.25	1.3-3.5	46728.8	Some college or above	4	4	never	2011-2012	never	no	no	29	25-30	4	Q2	6.4	3.5	5.7	273	1.62857	78	1.82857	444.6	10.4229	5.2	57.46	333.1	4.64	0.858	3.59	1.29	1.914
85939	0	1	133	20	<60	Male	Mexican American	Never Married/Living with Partner	0.95	<1.3	30891.5	Some college or above	5	5	never	2015-2016	never	no	no	19.9	25	6	Q2	8.4	2.6	3.3	185	1.26923	71.1538	3.23077	234.808	10.6615	4.9	87.52	297.4	4.28	0.406	3.9	1.84	1.888
95190	0	1	144	28	<60	Female	Mexican American	Never Married/Living with Partner	1.66	1.3-3.5	46807.1	Some college or above	4	4	former	2017-2018	mild	no	no	19	25	4	Q2	9.5	1.7	2.6	212	1.52941	124.706	5.58824	324.235	14.5294	5.2	61	237.9	3.57	0.395	3.88	1.84	1.862
116433	0	2	170	28	<60	Female	Mexican American	Never Married/Living with Partner	1.66	1.3-3.5	16139.5	Some college or above	4	4	former	2019-2020	mild	no	no	19	25	3	Q2	9.5	1.7	2.6	212	1.52941	124.706	5.58824	324.235	14.5294	5.2	61	237.9	3.57	0.395	3.88	1.84	1.862
43067	0	2	65	30	<60	Female	Mexican American	Never Married/Living with Partner	3.82	>3.5	28721.7	Some college or above	10	>6	former	2007-2008	heavy	no	no	27.73	25-30	11	Q3	9.5	2.5	3.9	386	1.56	154.4	3.8	602.16	14.82	5.7	53.04	273.6	2.5	0.44	4.06	2.02	1.836
74037	0	2	115	20	<60	Male	Mexican American	Never Married/Living with Partner	0.89	<1.3	45722.1	Some college or above	5	5	never	2013-2014	former	no	no	21.3	25	6	Q2	6	3	3.6	165	1.2	55	2	198	7.2	5.6	81.33	291.5	3.21	0.756	3.67	1.5	1.836
45159	0	1	66	21	<60	Female	Mexican American	Never Married/Living with Partner	2.68	1.3-3.5	26433.1	Some college or above	4	4	never	2007-2008	mild	no	Borderline	30.55	>30	4	Q2	7.2	2.6	5.2	417	2	160.385	2.76923	834	14.4	5.1	54.81	279.6	2.14	0.271	3.59	1.68	1.784
84587	1	1	120	22	<60	Female	Mexican American	Never Married/Living with Partner	0.77	<1.3	22606.6	Some college or above	4	4	never	2015-2016	moderate	no	no	39.7	>30	3	Q2	6.9	2	5.6	397	2.8	198.5	3.45	1111.6	19.32	5.6	45.97	255.8	5.71	0.418	3.05	1.11	1.758
61347	0	1	85	22	<60	Female	Mexican American	Never Married/Living with Partner	4.51	>3.5	14559.9	Some college or above	4	4	never	2009-2010	heavy	no	no	23.31	25	4	Q2	7.5	2.6	2.4	216	0.923077	83.0769	2.88462	199.385	6.92308	4.9	53.92	166.5	3.21	1.14	4.4	2.2	1.681
116833	1	1	152	30	<60	Female	Mexican American	Never Married/Living with Partner	0.92	<1.3	13361.8	Some college or above	3	0-3	former	2019-2020	mild	no	no	26.1	25-30	4	Q2	6.2	1.6	3.5	203	2.1875	126.875	3.875	444.062	13.5625	5.3	47.74	220.1	2.86	0.734	3.03	1.01	1.681
43205	1	1	66	24	<60	Female	Mexican American	Never Married/Living with Partner	2.3	1.3-3.5	26133.8	Some college or above	5	5	never	2007-2008	heavy	no	no	30.64	>30	6	Q2	9.3	1.5	4.7	228	3.13333	152	6.2	714.4	29.14	5	54.81	255.8	2.86	0.723	3.03	1.01	1.681
47093	0	2	68	20	<60	Female	Mexican American	Never Married/Living with Partner	0.34	<1.3	17678.5	Some college or above	5	5	never	2007-2008	heavy	no	no	25.37	25-30	6	Q2	9.3	2.5	2.5	237	1	94.8	3.72	237	9.3	5	67.18	243.9	4.28	0.914	3.67	1.6	1.655
66464	1	2	103	21	<60	Male	Mexican American	Never Married/Living with Partner	0.79	<1.3	38922.1	Some college or above	4	4	never	2011-2012	mild	no	no	29.7	25-30	6	Q2	6.8	2.8	3.5	143	1.25	51.0714	2.42857	178.75	8.5	5.1	85.75	291.5	3.93	2.631	3.67	0.83	1.629
90110	1	2	122	58	<60	Male	Mexican American	Never Married/Living with Partner	3.7	>3.5	25844.8	Some college or above	4	4	never	2015-2016	mild	yes	yes	26.7	25-30	4	Q2	6.9	1.3	7.4	258	5.69231	198.462	5.30769	1468.62	39.2769	6.9	86.63	380.7	5	0.745	3.03	1.16	1.526
55338	0	3	86	22	<60	Male	Mexican American	Never Married/Living with Partner	1.12	<1.3	21216.3	Some college or above	3	0-3	never	2009-2010	moderate	no	no	22.61	25	3	Q2	10.8	2.2	4	213	1.81818	96.8182	4.90909	387.273	19.6364	4.9	76.91	220.1	3.21	0.406	3.18	1.58	1.422
110293	0	2	159	21	<60	Male	Mexican American	Never Married/Living with Partner	1.77	1.3-3.5	18720.3	Some college or above	7	>6	now	2019-2020	heavy	no	Borderline	24	25	7	Q3	9.5	2.8	2.8	208	1	74.2857	3.39286	208	9.5	5.5	87.52	404.5	5	1.287	3.57	1.6	1.371
95353	1	2	137	39	<60	Female	Mexican American	Never Married/Living with Partner	0.4	<1.3	28570.6	Some college or above	3	0-3	now	2017-2018	heavy	no	Borderline	36.2	>30	4	Q2	7.2	2.8	4.2	234	1.5	83.5714	2.57143	351	10.8	6.4	55.69	291.5	5	0.881	2.82	1.03	1.371
123260	1	2	162	39	<60	Female	Mexican American	Never Married/Living with Partner	0.4	<1.3	41296.9	Some college or above	3	0-3	now	2019-2020	heavy	no	Borderline	36.2	>30	4	Q2	7.2	2.8	4.2	234	1.5	83.5714	2.57143	351	10.8	6.4	55.69	291.5	5	0.881	2.82	1.03	1.371
86031	0	1	121	22	<60	Female	Mexican American	Never Married/Living with Partner	0.78	<1.3	21723.7	Some college or above	4	4	never	2015-2016	never	no	no	26.7	25-30	4	Q2	7.3	2.3	5.4	298	2.34783	129.565	3.17391	699.652	17.1391	5.2	53.04	166.5	5	0.305	2.74	1.34	1.267
81607	1	1	111	29	<60	Female	Mexican American	Never Married/Living with Partner	3.61	>3.5	33764	Some college or above	4	4	never	2013-2014	heavy	yes	no	47.1	>30	6	Q2	5.8	1.8	5.5	183	3.05556	101.667	3.22222	559.167	17.7222	5.6	62.76	315.2	2.86	2.021	2.72	0.8	0.983
112650	1	1	155	43	<60	Female	Other	Married/Living with Partner	0.87	<1.3	18357.9	Some college or above	5	5	former	2019-2020	mild	no	no	39.5	>30	5	Q2	7.5	2	3.6	278	1.8	139	3.75	500.4	13.5	5.8	76.91	333.1	7.14	1.095	6.21	1.16	4.551
110264	1	2	163	63	>60	Male	Other	Married/Living with Partner	1.3	1.3-3.5	2922.98	Some college or above	4	4	former	2019-2020	mild	yes	Borderline	25.1	25-30	4	Q2	10.5	3.1	2.6	259	0.83871	83.5484	3.3871	217.226	8.80645	5.8	80.44	368.8	4.64	1.129	6.03	0.98	4.526
110213	1	1	155	25	<60	Female	Other	Married/Living with Partner	2.15	1.3-3.5	62227.3	Some college or above	7	>6	now	2019-2020	heavy	no	no	25.2	25-30	7	Q3	7.5	2.9	6.9	349	2.37931	120.345	2.58621	830.379	17.8448	5.4	62.76	249.8	5	1.355	6.47	1.37	4.474
117108	1	2	161	69	>60	Male	Other	Married/Living with Partner	0.88	<1.3	11849.2	Some college or above	4	4	former	2019-2020	mild	yes	Borderline	24.6	25	4	Q2	9.6	2	2.6	263	1.3	131.5	4.8	341.9	12.48	4.7	76.02	321.2	3.93	1.671	6.59	1.37	4.448
118103	1	2	155	54	<60	Male	Other	Married/Living with Partner	5	>3.5	7071.72	Some college or above	5	5	never	2019-2020	mild	no	Borderline	31.5	>30	6	Q2	6.2	2	3.2	181	1.6	90.5	3.1	289.6	9.92	5.6	88.4	345	4.64	2.269	6.21	0.93	4.241
110624	1	2	154	43	<60	Male	Other	Married/Living with Partner	1.67	1.3-3.5	13202.4	Some college or above	4	4	never	2019-2020	mild	no	yes	27.3	25-30	4	Q2	7.9	2.4	3	210	1.25	87.5	3.29167	262.5	9.875	6.3	73.37	362.8	6.43	1.694	5.95	1.06	4.112
124757	1	2	154	43	<60	Male	Other	Married/Living with Partner	4.08	>3.5	9417.86	Some college or above	8	>6	former	2019-2020	mild	no	Borderline	22.2	25	7	Q3	7.9	1.9	2.9	205	1.52632	107.895	4.15789	312.895	12.0579	5.2	70.72	285.5	5.71	0.429	6.75	2.51	4.034
122394	1	1	165	66	>60	Female	Other	Married/Living with Partner	0.86	<1.3	77798.9	Some college or above	4	4	former	2019-2020	moderate	yes	no	28.8	25-30	6	Q2	9.3	2.1	3	168	1.42857	80	4.42857	240	13.2857	5.7	68.07	327.1	4.28	1.208	6.1	1.58	3.982
119994	1	1	154	55	<60	Female	Other	Married/Living with Partner	2.15	1.3-3.5	11950	Some college or above	6	>6	never	2019-2020	mild	yes	yes	22.3	25	7	Q3	7.2	1.7	3.2	215	1.88235	126.471	4.23529	404.706	13.5529	7.9	52.16	368.8	4.64	1.31	5.87	1.32	3.957
112987	1	1	154	47	<60	Male	Other	Married/Living with Partner	3.86	>3.5	19457.8	Some college or above	4	4	now	2019-2020	mild	no	no	25	25-30	6	Q2	7.7	2.3	3	163	1.30435	70.8696	3.34783	212.609	10.0435	5.7	98.12	493.7	5.71	1.434	5.64	1.09	3.905
111370	1	2	156	34	<60	Female	Other	Married/Living with Partner	1.73	1.3-3.5	5728.43	Some college or above	3	0-3	never	2019-2020	moderate	no	no	37.4	>30	3	Q2	10.5	2	3.2	338	1.6	169	5.25	540.8	16.8	5.4	63.65	279.6	5.36	0.926	5.4	1.09	3.905
123902	1	2	157	34	<60	Female	Other	Married/Living with Partner	0.98	<1.3	50705.8	Some college or above	4	4	now	2019-2020	mild	no	no	41.1	>30	4	Q2	4.1	2.3	7.1	278	3.08696	120.87	1.78261	858.174	12.6565	5.4	82.21	237.9	5	0.711	5.35	1.24	3.776
109978	1	1	162	30	<60	Female	Other	Married/Living with Partner	3.18	1.3-3.5	20882.7	Some college or above	4	4	never	2019-2020	moderate	yes	no	21.7	25	4	Q2	8.5	3.1	4.3	338	1.3871	109.032	2.74194	468.839	11.7903	5.1	68.95	208.2	6.43	0.689	5.9	1.84	3.75
111358	1	1	156	48	<60	Male	Other	Married/Living with Partner	4.58	>3.5	10185.7	Some college or above	4	4	former	2019-2020	mild	no	no	23.3	25	3	Q2	8.6	1.7	3.5	292	2.05882	171.765	5.05882	601.176	17.7059	5.7	74.26	249.8	7.14	0.474	5.46	1.53	3.724
122286	1	2	161	64	>60	Female	Other	Married/Living with Partner	0.88	<1.3	11833.7	Some college or above	7	>6	former	2019-2020	never	yes	yes	36.1	>30	6	Q2	6.7	4.8	5.6	237	1.16667	49.375	1.39583	276.5	7.81667	9.4	89.28	446.1	8.57	1.75	5.66	1.16	3.698
115283	1	1	171	55	<60	Male	Other	Married/Living with Partner	5	>3.5	10129	Some college or above	4	4	never	2019-2020	mild	no	yes	22.3	25	6	Q2	6.8	2.3	9.5	215	4.13043	93.4783	2.95652	888.043	28.087	9.9	51.27	214.1	7.5	1.942	5.87	1.34	3.646
122752	1	2	152	54	<60	Male	Other	Married/Living with Partner	2.18	1.3-3.5	16521.5	Some college or above	5	5	former	2019-2020	heavy	yes	Borderline	42	>30	6	Q2	8	3.4	4.7	307	1.38235	90.2941	2.35294	424.382	11.0588	6	67.18	469.9	7.5	2.314	5.92	1.34	3.517
120788	1	2	153	54	<60	Female	Other	Married/Living with Partner	3.48	1.3-3.5	15841.2	Some college or above	6	>6	never	2019-2020	never	yes	Borderline	20.9	25	6	Q2	4.9	1.8	4.2	186	2.33333	103.333	2.72222	434	11.4333	5.5	53.92	362.8	3.93	1.242	5.4	1.37	3.465
119652	1	2	155	64	>60	Male	Other	Married/Living with Partner	1.79	1.3-3.5	7402.65	Some college or above	4	4	now	2019-2020	mild	no	no	25.4	25-30	4	Q2	8.3	1.7	4.7	317	2.76471	186.471	4.88235	876.412	22.9471	6.1	62.76	416.4	6.78	1.084	4.94	1.03	3.414
114103	1	1	154	74	>60	Female	Other	Married/Living with Partner	5	>3.5	21602	Some college or above	5	5	never	2019-2020	moderate	yes	no	31.3	>30	6	Q2	7.4	1.6	2.4	211	1.5	131.875	4.625	316.5	11.1	5.2	65.42	404.5	4.28	0.824	6.1	2.35	3.362
116001	1	2	155	45	<60	Female	Other	Married/Living with Partner	4.33	>3.5	9558.66	Some college or above	6	>6	never	2019-2020	never	yes	no	34.2	>30	5	Q2	6.1	2.9	4	318	1.37931	109.655	2.10345	438.621	8.41379	5.9	53.92	255.8	3.93	1.784	5.22	1.06	3.336
118330	1	2	165	58	<60	Male	Other	Married/Living with Partner	3.65	>3.5	8234.42	Some college or above	4	4	never	2019-2020	mild	yes	Borderline	28	25-30	6	Q2	7.6	1.7	4.9	253	2.88235	148.824	4.47059	729.235	21.9059	5.9	59.23	422.3	6.07	1.219	4.97	1.16	3.233
119323	1	1	165	47	<60	Male	Other	Married/Living with Partner	0.87	<1.3	19802.2	Some college or above	4	4	now	2019-2020	moderate	yes	yes	29.6	25-30	4	Q2	12.4	3.7	13.7	299	3.7027	80.8108	3.35135	1107.11	45.9135	6.3	59.23	404.5	2.5	1.321	4.5	0.72	3.181
117847	0	2	150	46	<60	Male	Other	Married/Living with Partner	1.39	1.3-3.5	12450.2	Some college or above	4	4	never	2019-2020	heavy	no	no	31.6	>30	3	Q2	11.3	1.8	3.7	331	2.05556	183.889	6.27778	680.389	23.2278	5.3	61	315.2	4.28	0.406	4.97	1.63	3.155
121921	0	1	162	30	<60	Male	Other	Married/Living with Partner	3.18	1.3-3.5	28422.5	Some college or above	5	5	never	2019-2020	mild	yes	no	34.1	>30	6	Q2	7.4	4.7	4	251	0.851064	53.4043	1.57447	213.617	6.29787	5.3	81.33	428.3	6.78	0.779	4.58	1.06	3.155
113763	1	2	152	25	<60	Female	Other	Married/Living with Partner	3.85	>3.5	9538.05	Some college or above	3	0-3	never	2019-2020	mild	no	no	38.7	>30	3	Q2	6	3.1	8.3	327	2.67742	105.484	1.93548	875.516	16.0645	5.1	52.16	303.3	2.86	1.66	5.12	1.24	3.129
110248	1	2	152	29	<60	Female	Other	Married/Living with Partner	1.34	1.3-3.5	11010.8	Some college or above	2	0-3	never	2019-2020	mild	no	no	23.1	25	3	Q2	4.4	1.7	9.9	319	5.82353	187.647	2.58824	1857.71	25.6235	5.4	56.58	279.6	2.86	1.276	5.4	1.73	3.077
109340	1	2	172	44	<60	Male	Other	Married/Living with Partner	1.13	<1.3	17860.8	Some college or above	6	>6	never	2019-2020	mild	yes	Borderline	46.2	>30	6	Q2	7.9	1.6	4	281	2.5	175.625	4.9375	702.5	19.75	5.8	76.91	487.7	4.28	2.269	5.35	1.24	3.077
122044	1	2	162	41	<60	Female	Other	Married/Living with Partner	3.4	1.3-3.5	34668.9	Some college or above	5	5	never	2019-2020	mild	yes	yes	45.8	>30	8	Q3	6.3	2.1	4.4	309	2.09524	147.143	3	647.429	13.2	6.8	61.88	267.7	3.21	1.976	5.35	1.4	3.051
124567	0	1	160	42	<60	Male	Other	Married/Living with Partner	1.38	1.3-3.5	18718.1	Some college or above	2	0-3	now	2019-2020	mild	no	no	19.8	25	3	Q2	9.9	3.5	8.7	280	2.48571	80	2.82857	696	24.6086	5.2	77.79	368.8	5.71	1.208	4.65	1.11	3
119210	1	2	168	48	<60	Female	Other	Married/Living with Partner	5	>3.5	6885.41	Some college or above	3	0-3	never	2019-2020	mild	no	no	20.9	25	3	Q2	6	1.1	3.3	235	3	213.636	5.45455	705	18	5.3	72.49	196.3	6.78	0.384	5.35	2.22	2.948
122453	1	2	154	61	>60	Male	Other	Married/Living with Partner	4.93	>3.5	11163.1	Some college or above	8	>6	never	2019-2020	mild	no	yes	26.5	25-30	6	Q2	8.3	1.9	4.6	236	2.42105	124.211	4.36842	571.368	20.0947	7.3	69.84	315.2	6.78	1.321	4.81	1.27	2.948
121171	0	2	151	49	<60	Female	Other	Married/Living with Partner	2.32	1.3-3.5	5673.95	Some college or above	3	0-3	now	2019-2020	mild	yes	yes	26.7	25-30	2	Q1	6.5	2.8	7.3	379	2.60714	135.357	2.32143	988.107	16.9464	11.7	44.2	249.8	3.21	0.768	4.94	1.68	2.896
123380	0	2	154	48	<60	Female	Other	Married/Living with Partner	4.08	>3.5	9410.15	Some college or above	4	4	former	2019-2020	mild	no	no	32.3	>30	4	Q2	7	2.7	2.2	255	0.814815	94.4444	2.59259	207.778	5.7037	5.4	90.17	267.7	4.28	0.655	4.55	1.37	2.87
117753	1	1	167	53	<60	Female	Other	Married/Living with Partner	5	>3.5	13956.3	Some college or above	5	5	never	2019-2020	mild	no	no	21.5	25	7	Q3	6.7	1.7	3.1	214	1.82353	125.882	3.94118	390.235	12.2176	5.6	51.27	243.9	3.57	0.7	5.02	1.86	2.845
122746	1	2	171	34	<60	Male	Other	Married/Living with Partner	4.69	>3.5	19400.2	Some college or above	5	5	never	2019-2020	mild	no	no	28.1	25-30	5	Q2	6.4	2.3	1.8	214	0.782609	93.0435	2.78261	167.478	5.0087	5.8	102.54	487.7	8.21	0.892	4.06	0.88	2.767
119158	1	2	155	44	<60	Female	Other	Married/Living with Partner	3.04	1.3-3.5	9521.85	Some college or above	7	>6	never	2019-2020	never	no	no	33.6	>30	6	Q2	5.5	3.1	3.8	329	1.22581	106.129	1.77419	403.29	6.74194	6.2	44.2	214.1	2.5	2.269	4.89	1.14	2.715
124390	1	2	164	46	<60	Male	Other	Married/Living with Partner	2.55	1.3-3.5	6919.57	Some college or above	5	5	now	2019-2020	mild	yes	no	24	25	4	Q2	15.4	1.3	2.7	244	2.07692	187.692	11.8462	506.769	31.9846	5.2	88.4	410.4	3.57	1.276	5.33	2.07	2.664
111039	0	2	154	44	<60	Female	Other	Married/Living with Partner	1.67	1.3-3.5	13126.9	Some college or above	4	4	never	2019-2020	mild	no	no	22.3	25	4	Q2	9.3	1.4	2.4	288	1.71429	205.714	6.64286	493.714	15.9429	5.7	45.97	184.4	4.28	0.305	4.34	1.66	2.56
124778	1	1	154	54	<60	Female	Other	Married/Living with Partner	5	>3.5	13922.1	Some college or above	8	>6	never	2019-2020	mild	yes	yes	27.8	25-30	5	Q2	6.6	1.8	4.5	137	2.5	76.1111	3.66667	342.5	16.5	6.6	58.34	440.2	5	1.344	4.53	1.34	2.56
122139	1	1	156	72	>60	Male	Other	Married/Living with Partner	1.22	<1.3	15207.8	Some college or above	4	4	former	2019-2020	mild	yes	yes	28.1	25-30	4	Q2	8.2	1.7	3.7	231	2.17647	135.882	4.82353	502.765	17.8471	5.9	100.78	130.9	6.78	1.197	4.47	1.4	2.534
123841	0	2	157	69	>60	Male	Other	Married/Living with Partner	4.07	>3.5	27448.8	Some college or above	5	5	now	2019-2020	mild	yes	yes	27.8	25-30	7	Q3	8.9	1.9	4.9	274	2.57895	144.211	4.68421	706.632	22.9526	6.5	76.02	463.9	6.78	0.689	4.4	1.58	2.508
112913	1	1	169	64	>60	Female	Other	Married/Living with Partner	5	>3.5	14882.1	Some college or above	6	>6	never	2019-2020	mild	yes	Borderline	29.7	25-30	6	Q2	8.4	2.3	4.1	194	1.78261	84.3478	3.65217	345.826	14.9739	6.3	71.6	404.5	6.43	1.547	4.24	1.11	2.431
113633	0	1	167	29	<60	Male	Other	Married/Living with Partner	5	>3.5	27071.9	Some college or above	1	0-3	former	2019-2020	mild	no	no	24.4	25	1	Q1	7.4	1.7	2.8	225	1.64706	132.353	4.35294	370.588	12.1882	5.4	68.07	434.2	3.57	1.535	4.19	1.14	2.353
110961	1	2	172	60	>60	Male	Other	Married/Living with Partner	4.57	>3.5	19804.9	Some college or above	3	0-3	never	2019-2020	moderate	yes	yes	33	>30	2	Q1	6.8	3.8	5.3	258	1.39474	67.8947	1.78947	359.842	9.48421	7.5	70.72	452	5.71	2.224	4.42	1.11	2.302
118864	1	2	156	61	>60	Female	Other	Married/Living with Partner	0.64	<1.3	11163.5	Some college or above	5	5	now	2019-2020	mild	no	yes	33.3	>30	6	Q2	6.6	2.5	6.6	516	2.64	206.4	2.64	1362.24	17.424	7	53.92	208.2	4.28	1.592	3.93	0.91	2.302
116552	0	2	161	80	>60	Female	Other	Married/Living with Partner	5	>3.5	12110.5	Some college or above	8	>6	never	2019-2020	never	yes	Borderline	24.7	25	8	Q3	8.7	2.1	2.6	222	1.2381	105.714	4.14286	274.857	10.7714	5.8	49.5	273.6	6.43	0.768	5.12	2.48	2.276
124014	0	1	155	53	<60	Female	Other	Married/Living with Partner	1.79	1.3-3.5	23134	Some college or above	3	0-3	now	2019-2020	mild	yes	yes	22.6	25	3	Q2	9.7	1.6	1.9	111	1.1875	69.375	6.0625	131.812	11.5188	5	66.3	285.5	5	0.734	5.07	2.46	2.276
123704	0	1	165	44	<60	Female	Other	Married/Living with Partner	1.96	1.3-3.5	15656.1	Some college or above	5	5	never	2019-2020	mild	yes	no	24.3	25	7	Q3	5.1	1.6	4.1	324	2.5625	202.5	3.1875	830.25	13.0687	5	56.58	362.8	4.64	0.745	4.22	1.6	2.276
121637	1	2	165	64	>60	Female	Other	Married/Living with Partner	3.65	>3.5	9221.55	Some college or above	4	4	never	2019-2020	mild	no	Borderline	33.7	>30	7	Q3	7	2	2.9	173	1.45	86.5	3.5	250.85	10.15	6	71.6	440.2	5.36	2.664	4.42	0.96	2.25
120126	1	2	164	33	<60	Male	Other	Married/Living with Partner	1.79	1.3-3.5	13526.2	Some college or above	3	0-3	never	2019-2020	moderate	yes	Borderline	68.2	>30	5	Q2	7.4	0.8	5.2	208	6.5	260	9.25	1352	48.1	5.9	97.24	565.1	5	1.705	4.06	1.06	2.224
120413	0	2	163	28	<60	Male	Other	Married/Living with Partner	2.35	1.3-3.5	12004.7	Some college or above	3	0-3	now	2019-2020	moderate	no	no	38.4	>30	4	Q2	9.7	1.4	3	207	2.14286	147.857	6.92857	443.571	20.7857	5.4	81.33	368.8	4.28	0.7	3.65	1.14	2.198
122996	0	1	162	47	<60	Female	Other	Married/Living with Partner	3.73	>3.5	13006	Some college or above	4	4	former	2019-2020	moderate	no	no	25.9	25-30	4	Q2	7	2.3	6.2	271	2.69565	117.826	3.04348	730.522	18.8696	5.4	70.72	321.2	6.43	0.711	4.32	1.81	2.172
123185	1	2	152	53	<60	Male	Other	Married/Living with Partner	5	>3.5	8076.85	Some college or above	7	>6	former	2019-2020	mild	yes	no	30.8	>30	6	Q2	6.8	1.4	3.1	199	2.21429	142.143	4.85714	440.643	15.0571	5.2	91.94	356.9	5.71	0.316	4.01	1.68	2.172
117222	0	2	150	67	>60	Male	Other	Married/Living with Partner	1.16	<1.3	2858.09	Some college or above	7	>6	never	2019-2020	mild	no	no	21.4	25	7	Q3	9.4	2.4	6.4	250	2.66667	104.167	3.91667	666.667	25.0667	5.7	79.56	303.3	3.93	0.587	3.8	1.42	2.121
113550	0	1	168	27	<60	Male	Other	Married/Living with Partner	0.73	<1.3	5876.27	Some college or above	3	0-3	now	2019-2020	heavy	no	no	25.5	25-30	4	Q2	7.9	2.2	4.1	206	1.86364	93.6364	3.59091	383.909	14.7227	5.3	89.28	315.2	3.57	0.835	4.09	1.63	2.069
123628	0	1	162	40	<60	Female	Other	Married/Living with Partner	1.79	1.3-3.5	13058.7	Some college or above	8	>6	never	2019-2020	never	no	no	24.2	25	8	Q3	4.9	2.3	5.7	199	2.47826	86.5217	2.13043	493.174	12.1435	5.3	53.04	232	3.93	0.711	4.19	1.81	2.043
120097	1	2	166	70	>60	Female	Other	Married/Living with Partner	2.01	1.3-3.5	9976.79	Some college or above	8	>6	former	2019-2020	moderate	yes	no	24	25	9	Q3	9.6	2.1	2.8	207	1.33333	98.5714	4.57143	276	12.8	5.8	56.58	166.5	4.28	1.445	4.16	1.53	1.965
114641	0	1	159	26	<60	Female	Other	Married/Living with Partner	3.88	>3.5	20329.4	Some college or above	3	0-3	never	2019-2020	heavy	no	no	17.7	25	3	Q2	9.3	1.6	2.7	272	1.6875	170	5.8125	459	15.6937	5.1	65.42	297.4	5.71	0.373	4.19	2.2	1.81
124712	0	1	161	31	<60	Female	Other	Married/Living with Partner	4.17	>3.5	22024	Some college or above	5	5	never	2019-2020	never	no	no	20.6	25	4	Q2	7	1.9	4.8	186	2.52632	97.8947	3.68421	469.895	17.6842	5.1	56.58	243.9	5.36	0.35	3.47	1.5	1.81
112002	0	2	159	33	<60	Female	Other	Married/Living with Partner	0.47	<1.3	9543.3	Some college or above	8	>6	never	2019-2020	never	no	no	25	25-30	8	Q3	6.3	1.9	3.9	276	2.05263	145.263	3.31579	566.526	12.9316	5.5	52.16	345	2.5	0.723	3.52	1.37	1.81
109330	1	1	160	76	>60	Male	Other	Married/Living with Partner	2.37	1.3-3.5	20618.2	Some college or above	6	>6	former	2019-2020	mild	yes	no	23.3	25	6	Q2	6.1	2.2	4.2	379	1.90909	172.273	2.77273	723.545	11.6455	5.6	63.65	333.1	5.36	0.745	4.24	2.17	1.733
109704	1	1	156	31	<60	Male	Other	Married/Living with Partner	3.55	>3.5	10529.9	Some college or above	2	0-3	now	2019-2020	heavy	no	Borderline	25.6	25-30	6	Q2	6.4	3.2	3.5	234	1.09375	73.125	2	255.938	7	5	57.46	350.9	4.28	1.761	3.72	1.19	1.733
110999	1	2	157	25	<60	Female	Other	Married/Living with Partner	1.46	1.3-3.5	45212.5	Some college or above	6	>6	never	2019-2020	mild	no	no	22.6	25	6	Q2	7.1	1.9	3	199	1.57895	104.737	3.73684	314.211	11.2105	5.4	60.11	267.7	3.57	0.576	3.18	1.27	1.655
119470	0	2	149	39	<60	Female	Other	Married/Living with Partner	5	>3.5	5987.1	Some college or above	6	>6	now	2019-2020	heavy	no	no	20.6	25	7	Q3	4.9	2.2	3.4	234	1.54545	106.364	2.22727	361.636	7.57273	4.9	52.16	327.1	3.21	0.497	4.65	3.15	1.267
117371	1	1	168	44	<60	Female	Other	Married/Living with Partner	1.36	1.3-3.5	16919.9	Some college or above	4	4	now	2019-2020	mild	yes	no	19.6	25	6	Q2	7.1	2.7	4.1	298	1.51852	110.37	2.62963	452.519	10.7815	5.6	49.5	190.3	4.28	1.298	6.59	1.11	4.888
117400	1	1	165	60	>60	Male	Other	Married/Living with Partner	2.82	1.3-3.5	9171.13	Some college or above	5	5	former	2019-2020	mild	no	no	22.5	25	6	Q2	11.6	1.4	2.4	179	1.71429	127.857	8.28571	306.857	19.8857	4.8	55.69	273.6	4.64	1.253	7.32	2.02	4.732
118712	1	1	163	23	<60	Male	Other	Married/Living with Partner	2.55	1.3-3.5	55556.7	Some college or above	2	0-3	never	2019-2020	mild	no	no	39.2	>30	2	Q1	8.6	2.3	6.7	219	2.91304	95.2174	3.73913	637.957	25.0522	5.6	75.14	440.2	3.57	2.427	6.31	0.98	4.215
110206	1	2	163	37	<60	Male	Other	Married/Living with Partner	1.01	<1.3	18269.3	Some college or above	5	5	now	2019-2020	heavy	no	Borderline	32.9	>30	5	Q2	9.6	2	5	258	2.5	129	4.8	645	24	5.7	59.23	350.9	2.86	1.4	6.05	1.32	4.086
113584	1	1	149	54	<60	Female	Other	Married/Living with Partner	4.34	>3.5	12535.2	Some college or above	3	0-3	never	2019-2020	mild	no	no	26.4	25-30	3	Q2	6.1	1.8	3.4	267	1.88889	148.333	3.38889	504.333	11.5222	5.3	67.18	214.1	6.43	0.666	5.97	1.6	4.06
111377	1	1	156	51	<60	Male	Other	Married/Living with Partner	5	>3.5	25630.1	Some college or above	4	4	never	2019-2020	never	yes	no	53.4	>30	4	Q2	8.6	2.4	6.3	341	2.625	142.083	3.58333	895.125	22.575	5.6	74.26	499.6	5.36	1.31	5.56	0.93	4.034
119622	1	1	159	47	<60	Female	Other	Married/Living with Partner	5	>3.5	30632.3	Some college or above	4	4	never	2019-2020	moderate	yes	no	45.6	>30	5	Q2	7.8	1.9	4.3	336	2.26316	176.842	4.10526	760.421	17.6526	6.2	79.56	315.2	3.93	1.682	6.21	1.5	3.931
121629	1	1	165	56	<60	Female	Other	Married/Living with Partner	0.59	<1.3	23307.8	Some college or above	4	4	never	2019-2020	mild	yes	yes	28.8	25-30	5	Q2	4.9	4.2	4.2	213	1	50.7143	1.16667	213	4.9	6.1	55.69	279.6	3.57	0.881	5.61	1.42	3.776
111185	1	1	169	69	>60	Male	Other	Married/Living with Partner	1.4	1.3-3.5	11444.1	Some college or above	5	5	former	2019-2020	moderate	yes	no	29.2	25-30	6	Q2	8.5	2	3.9	157	1.95	78.5	4.25	306.15	16.575	5.7	93.7	410.4	6.78	0.632	5.77	1.89	3.595
124812	1	1	162	62	>60	Female	Other	Married/Living with Partner	5	>3.5	10297.6	Some college or above	4	4	former	2019-2020	heavy	yes	no	28.7	25-30	6	Q2	8.1	1.9	3.4	258	1.78947	135.789	4.26316	461.684	14.4947	5.2	40.66	315.2	3.93	1.14	5.77	1.71	3.543
117884	1	1	149	66	>60	Female	Other	Married/Living with Partner	1.03	<1.3	8784.94	Some college or above	5	5	never	2019-2020	mild	yes	no	30	25-30	6	Q2	11	1.9	1.8	296	0.947368	155.789	5.78947	280.421	10.4211	5.6	62.76	196.3	5.36	1.174	6.23	2.38	3.31
117917	1	1	169	68	>60	Female	Other	Married/Living with Partner	1.73	1.3-3.5	12000.9	Some college or above	7	>6	never	2019-2020	never	no	yes	30	25-30	10	Q3	4.6	1.9	6.6	265	3.47368	139.474	2.42105	920.526	15.9789	9.6	53.04	243.9	2.5	0.914	5.51	1.89	3.207
119664	0	2	163	61	>60	Male	Other	Married/Living with Partner	1.79	1.3-3.5	4821.34	Some college or above	5	5	former	2019-2020	mild	yes	yes	38.5	>30	5	Q2	10.4	2.2	1.6	238	0.727273	108.182	4.72727	173.091	7.56364	6.3	71.6	374.7	3.93	0.779	4.86	1.32	3.181
120043	0	2	157	53	<60	Male	Other	Married/Living with Partner	1.71	1.3-3.5	57545.1	Some college or above	2	0-3	never	2019-2020	mild	no	no	27	25-30	3	Q2	11.1	1.5	3	175	2	116.667	7.4	350	22.2	5.4	71.6	267.7	6.78	0.858	4.84	1.27	3.181
122359	1	2	154	66	>60	Male	Other	Married/Living with Partner	1.07	<1.3	7734.61	Some college or above	5	5	never	2019-2020	never	no	no	23.6	25	6	Q2	9	1.7	4	203	2.35294	119.412	5.29412	477.647	21.1765	5.5	69.84	297.4	8.57	2.743	5.61	1.16	3.181
122896	0	1	169	74	>60	Male	Other	Married/Living with Partner	1.73	1.3-3.5	16442.5	Some college or above	2	0-3	never	2019-2020	mild	yes	yes	28.3	25-30	2	Q1	6.7	2	4	236	2	118	3.35	472	13.4	7.9	82.21	428.3	6.43	0.971	4.86	1.29	3.129
116699	0	1	156	51	<60	Male	Other	Married/Living with Partner	0.76	<1.3	26967.6	Some college or above	3	0-3	now	2019-2020	mild	no	no	25.6	25-30	4	Q2	9.6	1.3	4.4	205	3.38462	157.692	7.38462	693.846	32.4923	5.7	74.26	285.5	4.64	0.519	4.97	1.66	3.077
118284	1	1	157	43	<60	Female	Other	Married/Living with Partner	0.94	<1.3	22773.6	Some college or above	5	5	former	2019-2020	heavy	no	Borderline	29.3	25-30	4	Q2	5.3	2.8	8.7	319	3.10714	113.929	1.89286	991.179	16.4679	5.6	65.42	345	2.86	2.935	5.3	0.91	3.051
113844	1	1	170	41	<60	Female	Other	Married/Living with Partner	0.34	<1.3	4544.68	Some college or above	4	4	never	2019-2020	heavy	no	Borderline	36.9	>30	4	Q2	5.7	2.6	4.9	278	1.88462	106.923	2.19231	523.923	10.7423	5.3	51.27	303.3	8.57	1.524	4.81	1.09	3.026
109365	0	1	169	49	<60	Female	Other	Married/Living with Partner	1.15	<1.3	25016.1	Some college or above	4	4	now	2019-2020	heavy	no	no	32	>30	3	Q2	6.1	2	6.8	257	3.4	128.5	3.05	873.8	20.74	5.3	83.1	327.1	6.43	0.7	4.94	1.66	2.974
122925	1	1	149	57	<60	Female	Other	Married/Living with Partner	2.66	1.3-3.5	11634.4	Some college or above	2	0-3	never	2019-2020	never	yes	yes	33	>30	2	Q1	8.2	1.6	4.2	232	2.625	145	5.125	609	21.525	7	55.69	333.1	5.36	0.903	4.65	1.27	2.974
121663	0	2	151	34	<60	Male	Other	Married/Living with Partner	4.64	>3.5	17457.3	Some college or above	8	>6	never	2019-2020	moderate	no	no	25.3	25-30	8	Q3	7.1	1.8	1.4	136	0.777778	75.5556	3.94444	105.778	5.52222	5.2	75.14	315.2	2.86	0.632	4.16	1.06	2.819
112415	1	1	161	47	<60	Female	Other	Married/Living with Partner	5	>3.5	32770.4	Some college or above	2	0-3	former	2019-2020	mild	yes	yes	37.4	>30	2	Q1	6.6	1.9	5.5	359	2.89474	188.947	3.47368	1039.21	19.1053	5.5	74.26	339	4.64	1.547	4.5	0.98	2.819
118815	1	2	165	50	<60	Male	Other	Married/Living with Partner	2.73	1.3-3.5	17666.8	Some college or above	7	>6	never	2019-2020	moderate	no	yes	31.7	>30	7	Q3	8.2	1.4	4.3	177	3.07143	126.429	5.85714	543.643	25.1857	9.1	88.4	416.4	7.14	2.45	4.76	0.96	2.689
117437	0	3	156	55	<60	Male	Other	Married/Living with Partner	4.81	>3.5	28081.5	Some college or above	6	>6	never	2019-2020	mild	yes	no	25.3	25-30	6	Q2	5.8	1.6	2.4	268	1.5	167.5	3.625	402	8.7	5.5	78.68	345	3.57	0.621	4.42	1.6	2.534
121610	1	1	169	31	<60	Female	Other	Married/Living with Partner	5	>3.5	32145.2	Some college or above	1	0-3	never	2019-2020	mild	no	no	22	25	0	Q1	8.2	1.6	2.5	223	1.5625	139.375	5.125	348.438	12.8125	4.9	45.08	243.9	4.28	0.711	5.17	2.33	2.508
115210	0	2	167	66	>60	Male	Other	Married/Living with Partner	2.2	1.3-3.5	3969.89	Some college or above	5	5	former	2019-2020	mild	yes	no	30.9	>30	5	Q2	7.9	3.7	2.9	179	0.783784	48.3784	2.13514	140.297	6.19189	5.3	58.34	392.6	5.36	1.535	4.32	1.19	2.431
119970	0	2	153	36	<60	Female	Other	Married/Living with Partner	5	>3.5	39980.6	Some college or above	3	0-3	former	2019-2020	moderate	no	no	21.3	25	8	Q3	7.8	2.3	2.5	268	1.08696	116.522	3.3913	291.304	8.47826	5.4	61.88	184.4	4.64	0.327	4.53	1.97	2.405
117856	0	1	156	50	<60	Female	Other	Married/Living with Partner	0.76	<1.3	20416.8	Some college or above	3	0-3	never	2019-2020	mild	no	no	15.8	25	3	Q2	10.9	2.4	5.8	265	2.41667	110.417	4.54167	640.417	26.3417	5.5	37.13	184.4	2.86	0.463	4.63	2.07	2.353
116557	0	1	153	35	<60	Male	Other	Married/Living with Partner	5	>3.5	39502.3	Some college or above	6	>6	never	2019-2020	moderate	no	no	32.8	>30	6	Q2	7.9	3.7	2.3	225	0.621622	60.8108	2.13514	139.865	4.91081	5	91.94	339	7.85	0.519	3.78	1.24	2.302
123268	1	1	161	63	>60	Female	Other	Married/Living with Partner	5	>3.5	17553.6	Some college or above	5	5	former	2019-2020	mild	no	yes	29.6	25-30	6	Q2	7.8	2.4	4.8	250	2	104.167	3.25	500	15.6	5.8	53.92	285.5	5.71	1.4	4.68	1.76	2.276
113415	0	2	156	30	<60	Female	Other	Married/Living with Partner	4.14	>3.5	10503	Some college or above	3	0-3	never	2019-2020	heavy	no	no	28.1	25-30	3	Q2	4.1	2.2	1.7	173	0.772727	78.6364	1.86364	133.682	3.16818	5.2	66.3	285.5	3.57	0.598	4.01	1.45	2.276
122713	0	2	151	54	<60	Female	Other	Married/Living with Partner	2.19	1.3-3.5	5183.87	Some college or above	5	5	former	2019-2020	mild	no	yes	36.3	>30	6	Q2	6	1.2	4	234	3.33333	195	5	780	20	6	82.21	279.6	7.5	0.361	3.8	1.4	2.25
121950	0	3	156	41	<60	Female	Other	Married/Living with Partner	5	>3.5	25163.8	Some college or above	5	5	never	2019-2020	moderate	no	no	30	25-30	5	Q2	6.1	1.1	5.4	263	4.90909	239.091	5.54545	1291.09	29.9455	5.3	57.46	202.2	2.5	0.531	4.06	1.63	2.198
110174	0	2	169	25	<60	Male	Other	Married/Living with Partner	2.32	1.3-3.5	17661.1	Some college or above	6	>6	never	2019-2020	mild	no	no	26.8	25-30	6	Q2	6.7	2.1	2.3	215	1.09524	102.381	3.19048	235.476	7.3381	5.3	88.4	368.8	4.28	0.553	3.67	1.24	2.172
123609	1	2	164	60	>60	Female	Other	Married/Living with Partner	0.56	<1.3	3533.53	Some college or above	4	4	never	2019-2020	moderate	no	yes	26.1	25-30	3	Q2	6.2	2.4	4.1	270	1.70833	112.5	2.58333	461.25	10.5917	9.1	50.39	273.6	3.57	1.524	3.96	1.27	1.991
110137	1	2	151	52	<60	Male	Other	Married/Living with Partner	1.92	1.3-3.5	8254.44	Some college or above	7	>6	never	2019-2020	never	no	no	24.5	25	7	Q3	11.8	1.5	1.9	200	1.26667	133.333	7.86667	253.333	14.9467	5.3	80.44	243.9	6.07	0.779	3.57	1.32	1.888
122663	0	2	165	24	<60	Female	Other	Married/Living with Partner	2.43	1.3-3.5	30565.5	Some college or above	7	>6	never	2019-2020	mild	no	no	23.4	25	5	Q2	10.9	2	5.1	202	2.55	101	5.45	515.1	27.795	5.4	61.88	208.2	6.07	0.485	3.65	1.55	1.862
116076	1	1	165	32	<60	Female	Other	Married/Living with Partner	2.73	1.3-3.5	25106.2	Some college or above	6	>6	former	2019-2020	heavy	no	no	34.4	>30	6	Q2	3.4	1.9	4.5	214	2.36842	112.632	1.78947	506.842	8.05263	5.1	64.53	291.5	3.57	2.687	3.96	0.91	1.81
124704	1	2	159	65	>60	Female	Other	Married/Living with Partner	2.96	1.3-3.5	7982.61	Some college or above	5	5	never	2019-2020	mild	yes	yes	43.6	>30	5	Q2	9	2.1	3.6	187	1.71429	89.0476	4.28571	320.571	15.4286	6.6	76.02	339	7.14	1.219	4.34	2.04	1.733
121067	1	2	165	60	>60	Male	Other	Married/Living with Partner	5	>3.5	8711.28	Some college or above	6	>6	never	2019-2020	mild	no	Borderline	35.2	>30	5	Q2	7.4	2.1	3.2	196	1.52381	93.3333	3.52381	298.667	11.2762	5.9	85.75	386.6	4.28	1.355	3.03	0.85	1.552
113122	1	1	161	54	<60	Female	Other	Married/Living with Partner	5	>3.5	19215.5	Some college or above	5	5	never	2019-2020	mild	no	yes	27.5	25-30	7	Q3	8.4	2.1	3	257	1.42857	122.381	4	367.143	12	6.1	53.04	208.2	3.57	1.445	3.08	1.09	1.319
117059	1	1	151	39	<60	Male	Non-Hispanic White	Married/Living with Partner	3.05	1.3-3.5	80911.2	Some college or above	3	0-3	former	2019-2020	mild	no	no	25	25-30	4	Q2	10.2	3.2	7.5	243	2.34375	75.9375	3.1875	569.531	23.9062	5.3	71.6	362.8	4.64	1.197	9.26	1.03	7.68
117383	1	2	149	42	<60	Male	Non-Hispanic White	Married/Living with Partner	5	>3.5	86662.7	Some college or above	4	4	never	2019-2020	mild	no	no	30.4	>30	4	Q2	11.4	1.8	3.1	240	1.72222	133.333	6.33333	413.333	19.6333	5.2	104.31	345	4.28	1.106	7.11	1.27	5.327
115891	1	2	158	60	>60	Female	Non-Hispanic White	Married/Living with Partner	5	>3.5	64672.5	Some college or above	4	4	former	2019-2020	moderate	yes	yes	27.6	25-30	6	Q2	6.6	1.6	2.9	235	1.8125	146.875	4.125	425.938	11.9625	6.4	49.5	350.9	5.71	3.782	8.25	1.4	5.12
115849	1	2	151	49	<60	Male	Non-Hispanic White	Married/Living with Partner	2.15	1.3-3.5	21048	Some college or above	2	0-3	now	2019-2020	mild	no	no	30.9	>30	3	Q2	7.1	1.9	6.4	222	3.36842	116.842	3.73684	747.789	23.9158	5	89.28	446.1	4.28	1.739	6.9	1.01	5.094
119961	1	2	160	51	<60	Male	Non-Hispanic White	Married/Living with Partner	2.65	1.3-3.5	39332.8	Some college or above	2	0-3	now	2019-2020	mild	no	no	22.4	25	2	Q1	7.6	3	2.6	167	0.866667	55.6667	2.53333	144.733	6.58667	5.7	71.6	285.5	5.36	1.502	6.98	1.37	4.913
111282	1	2	166	54	<60	Female	Non-Hispanic White	Married/Living with Partner	1.06	<1.3	16461.4	Some college or above	2	0-3	now	2019-2020	moderate	no	yes	33.4	>30	4	Q2	5.5	1.8	7.1	268	3.94444	148.889	3.05556	1057.11	21.6944	9.5	31.82	160.6	3.93	1.976	7.16	1.34	4.913
110752	1	2	161	28	<60	Male	Non-Hispanic White	Married/Living with Partner	0.99	<1.3	91032.4	Some college or above	2	0-3	never	2019-2020	mild	no	no	31.6	>30	2	Q1	8.6	1.3	4	250	3.07692	192.308	6.61538	769.231	26.4615	5.1	99.01	333.1	5.36	0.948	6.36	1.24	4.681
120831	1	3	156	60	>60	Male	Non-Hispanic White	Married/Living with Partner	5	>3.5	70826.5	Some college or above	5	5	former	2019-2020	mild	no	no	28.6	25-30	4	Q2	9	1.9	3.1	240	1.63158	126.316	4.73684	391.579	14.6842	5.7	80.44	339	6.43	3.432	7.11	0.93	4.603
114117	1	2	165	54	<60	Female	Non-Hispanic White	Married/Living with Partner	5	>3.5	67740.8	Some college or above	3	0-3	never	2019-2020	mild	no	no	24.6	25	4	Q2	7.9	2.6	3.7	272	1.42308	104.615	3.03846	387.077	11.2423	5.3	71.6	172.5	4.64	1.626	6.57	1.45	4.37
113098	1	2	149	42	<60	Male	Non-Hispanic White	Married/Living with Partner	5	>3.5	83378.1	Some college or above	5	5	former	2019-2020	moderate	no	no	23.9	25	5	Q2	7.4	2	5	286	2.5	143	3.7	715	18.5	5.4	83.98	327.1	5.71	0.982	6.18	1.37	4.37
122856	1	2	158	80	>60	Male	Non-Hispanic White	Married/Living with Partner	2.92	1.3-3.5	7857.36	Some college or above	5	5	never	2019-2020	never	no	Borderline	25.8	25-30	5	Q2	9.1	1.5	3.7	180	2.46667	120	6.06667	444	22.4467	5.8	103.43	321.2	7.14	1.344	6.13	1.14	4.37
112054	1	1	156	55	<60	Female	Non-Hispanic White	Married/Living with Partner	5	>3.5	115088	Some college or above	6	>6	never	2019-2020	heavy	yes	no	21.8	25	7	Q3	8.6	2	3	283	1.5	141.5	4.3	424.5	12.9	5.4	76.91	428.3	7.5	1.332	6.21	1.29	4.293
117243	1	2	155	59	<60	Female	Non-Hispanic White	Married/Living with Partner	3.22	1.3-3.5	3138.56	Some college or above	4	4	former	2019-2020	moderate	no	no	21.9	25	5	Q2	6	1.4	1.9	197	1.35714	140.714	4.28571	267.357	8.14286	5.5	73.37	190.3	5.71	0.565	6.47	2.02	4.189
123175	1	1	159	46	<60	Male	Non-Hispanic White	Married/Living with Partner	5	>3.5	74270.2	Some college or above	5	5	former	2019-2020	heavy	yes	no	29.4	25-30	5	Q2	9	1.5	3	223	2	148.667	6	446	18	5.4	91.94	321.2	3.93	1.614	6.41	1.5	4.163
112354	1	2	164	38	<60	Male	Non-Hispanic White	Married/Living with Partner	5	>3.5	148996	Some college or above	6	>6	never	2019-2020	heavy	yes	Borderline	31.1	>30	6	Q2	11.4	1.4	3.5	152	2.5	108.571	8.14286	380	28.5	5.8	116.69	261.7	4.64	3.026	6.62	1.06	4.163
115292	1	1	149	62	>60	Male	Non-Hispanic White	Married/Living with Partner	3.75	>3.5	49554.3	Some college or above	6	>6	never	2019-2020	mild	yes	no	29.9	25-30	6	Q2	11.8	2.1	3.9	263	1.85714	125.238	5.61905	488.429	21.9143	5.4	80.44	380.7	5.36	1.287	5.9	1.19	4.112
117793	1	1	155	80	>60	Female	Non-Hispanic White	Married/Living with Partner	1.48	1.3-3.5	14059.2	Some college or above	4	4	never	2019-2020	mild	yes	yes	26	25-30	5	Q2	6.5	1.4	5.5	254	3.92857	181.429	4.64286	997.857	25.5357	6.7	116.69	232	6.78	1.321	6.47	1.81	4.06
123037	1	2	161	67	>60	Male	Non-Hispanic White	Married/Living with Partner	5	>3.5	108234	Some college or above	8	>6	former	2019-2020	mild	no	no	24.3	25	9	Q3	7.6	0.9	3.3	255	3.66667	283.333	8.44444	935	27.8667	5.4	107.85	416.4	7.5	1.423	6.31	1.6	4.06
123434	1	2	149	53	<60	Female	Non-Hispanic White	Married/Living with Partner	3.7	>3.5	91002.9	Some college or above	6	>6	now	2019-2020	heavy	yes	no	25.8	25-30	5	Q2	8.3	2.7	5.2	346	1.92593	128.148	3.07407	666.37	15.9852	5.8	59.23	309.3	4.64	1.603	6.7	1.94	4.034
123162	1	1	149	69	>60	Male	Non-Hispanic White	Married/Living with Partner	4.14	>3.5	38038.1	Some college or above	6	>6	never	2019-2020	mild	yes	Borderline	30	25-30	6	Q2	9.3	1.2	4.9	202	4.08333	168.333	7.75	824.833	37.975	5.9	83.98	339	9.28	1.502	5.69	0.96	4.034
113715	1	2	167	80	>60	Male	Non-Hispanic White	Married/Living with Partner	2.46	1.3-3.5	10312.7	Some college or above	5	5	former	2019-2020	moderate	yes	no	29	25-30	4	Q2	12.2	2.4	3.7	308	1.54167	128.333	5.08333	474.833	18.8083	5.5	89.28	333.1	6.07	1.885	6.1	1.24	4.008
109313	1	1	156	63	>60	Male	Non-Hispanic White	Married/Living with Partner	5	>3.5	101703	Some college or above	5	5	never	2019-2020	mild	no	no	25.2	25-30	4	Q2	11.2	1.2	1.8	252	1.5	210	9.33333	378	16.8	5.9	55.69	303.3	5.36	0.914	5.79	1.4	3.982
123552	1	2	165	59	<60	Male	Non-Hispanic White	Married/Living with Partner	5	>3.5	84370.9	Some college or above	6	>6	never	2019-2020	mild	no	no	36.2	>30	6	Q2	10.3	2	3.4	203	1.7	101.5	5.15	345.1	17.51	5.7	89.28	410.4	5.71	1.061	5.64	1.16	3.982
121961	1	1	158	41	<60	Male	Non-Hispanic White	Married/Living with Partner	5	>3.5	77300.9	Some college or above	4	4	never	2019-2020	heavy	no	no	30.9	>30	4	Q2	6.6	1.7	3.3	258	1.94118	151.765	3.88235	500.824	12.8118	5.7	102.54	362.8	6.43	0.7	5.46	1.19	3.957
117523	1	1	157	41	<60	Female	Non-Hispanic White	Married/Living with Partner	1.99	1.3-3.5	29706.3	Some college or above	9	>6	never	2019-2020	heavy	yes	yes	29.1	25-30	8	Q3	7.1	2.7	2	291	0.740741	107.778	2.62963	215.556	5.25926	5.9	65.42	339	5.71	1.795	5.61	0.93	3.853
116709	1	1	159	74	>60	Female	Non-Hispanic White	Married/Living with Partner	3.55	>3.5	58884.8	Some college or above	5	5	never	2019-2020	never	yes	no	31	>30	7	Q3	8.5	0.5	1.2	166	2.4	332	17	398.4	20.4	5.5	88.4	356.9	8.21	3.252	6.49	1.22	3.776
120373	1	1	159	24	<60	Female	Non-Hispanic White	Married/Living with Partner	1.78	1.3-3.5	66407.8	Some college or above	3	0-3	never	2019-2020	moderate	no	no	33.8	>30	3	Q2	7.5	2.1	8.5	299	4.04762	142.381	3.57143	1210.24	30.3571	5.1	58.34	273.6	4.28	2.269	5.79	1.01	3.75
115929	1	1	155	44	<60	Female	Non-Hispanic White	Married/Living with Partner	5	>3.5	63864.5	Some college or above	3	0-3	never	2019-2020	moderate	no	Borderline	28.1	25-30	3	Q2	6.5	1.9	4	351	2.10526	184.737	3.42105	738.947	13.6842	5	67.18	267.7	5.36	0.756	5.61	1.55	3.724
112869	1	2	166	24	<60	Female	Non-Hispanic White	Married/Living with Partner	2.79	1.3-3.5	46300.3	Some college or above	7	>6	never	2019-2020	never	no	no	32	>30	8	Q3	9.4	1.8	3.4	267	1.88889	148.333	5.22222	504.333	17.7556	5.4	56.58	303.3	3.93	1.197	5.56	1.32	3.698
111668	1	2	158	52	<60	Male	Non-Hispanic White	Married/Living with Partner	4.93	>3.5	74786.2	Some college or above	8	>6	never	2019-2020	moderate	yes	Borderline	44.9	>30	8	Q3	7.6	2.1	5	195	2.38095	92.8571	3.61905	464.286	18.0952	5.1	82.21	452	6.43	2.089	5.72	1.09	3.672
118044	1	1	149	48	<60	Male	Non-Hispanic White	Married/Living with Partner	5	>3.5	45691.6	Some college or above	4	4	former	2019-2020	mild	no	no	26.2	25-30	4	Q2	11.8	1.1	1.6	218	1.45455	198.182	10.7273	317.091	17.1636	5.6	105.2	345	6.78	0.982	5.12	1.01	3.672
115770	1	2	172	42	<60	Male	Non-Hispanic White	Married/Living with Partner	0.95	<1.3	18952.4	Some college or above	3	0-3	former	2019-2020	mild	no	Borderline	33.4	>30	4	Q2	7.8	1.5	3.1	196	2.06667	130.667	5.2	405.067	16.12	5.3	101.66	535.3	5.71	3.003	6.08	1.06	3.646
122240	1	2	166	63	>60	Female	Non-Hispanic White	Married/Living with Partner	3.95	>3.5	56185.7	Some college or above	5	5	never	2019-2020	mild	yes	Borderline	33.5	>30	6	Q2	6.9	2.3	4.2	305	1.82609	132.609	3	556.957	12.6	5.6	85.75	356.9	6.43	1.852	5.56	1.06	3.646
113154	1	2	166	30	<60	Male	Non-Hispanic White	Married/Living with Partner	5	>3.5	75928.5	Some college or above	4	4	now	2019-2020	mild	yes	Borderline	24.6	25	4	Q2	7	2.4	2.8	217	1.16667	90.4167	2.91667	253.167	8.16667	5.2	88.4	237.9	6.78	1.784	5.48	1.03	3.62
115860	1	2	165	57	<60	Male	Non-Hispanic White	Married/Living with Partner	5	>3.5	74780.3	Some college or above	6	>6	former	2019-2020	mild	no	no	23.2	25	6	Q2	11.1	1.5	3.4	213	2.26667	142	7.4	482.8	25.16	5	80.44	380.7	4.28	0.847	5.84	1.89	3.569
115294	1	1	149	34	<60	Female	Non-Hispanic White	Married/Living with Partner	5	>3.5	49503.6	Some college or above	8	>6	now	2019-2020	mild	yes	no	20	25	9	Q3	6.3	2.1	5.5	166	2.61905	79.0476	3	434.762	16.5	5.1	56.58	243.9	4.28	0.858	5.38	1.42	3.569
116745	1	2	158	46	<60	Male	Non-Hispanic White	Married/Living with Partner	1.82	1.3-3.5	15519.6	Some college or above	4	4	now	2019-2020	mild	no	no	30.6	>30	4	Q2	8.1	2.4	6.1	253	2.54167	105.417	3.375	643.042	20.5875	5.5	92.82	350.9	4.64	1.106	5.28	1.19	3.569
120984	1	1	163	39	<60	Female	Non-Hispanic White	Married/Living with Partner	4.06	>3.5	105550	Some college or above	2	0-3	never	2019-2020	mild	no	Borderline	33.2	>30	3	Q2	3.5	2.6	5.5	276	2.11538	106.154	1.34615	583.846	7.40385	6.1	73.37	243.9	4.64	2.563	5.51	0.83	3.517
111503	1	3	156	46	<60	Male	Non-Hispanic White	Married/Living with Partner	4.44	>3.5	72272.9	Some college or above	4	4	former	2019-2020	heavy	no	no	29.9	25-30	4	Q2	7	2.5	4.3	140	1.72	56	2.8	240.8	12.04	5.6	64.53	315.2	4.64	1.073	5.33	1.34	3.491
113998	1	2	149	53	<60	Female	Non-Hispanic White	Married/Living with Partner	5	>3.5	91448.8	Some college or above	8	>6	former	2019-2020	moderate	no	no	27.6	25-30	9	Q3	6.8	1.9	2.8	243	1.47368	127.895	3.57895	358.105	10.0211	5.5	60.11	345	6.07	1.603	5.53	1.32	3.491
122266	1	1	158	43	<60	Male	Non-Hispanic White	Married/Living with Partner	2.01	1.3-3.5	78371.5	Some college or above	4	4	never	2019-2020	mild	no	no	24	25	5	Q2	10.4	1.8	2.3	211	1.27778	117.222	5.77778	269.611	13.2889	5.7	73.37	315.2	5.71	0.734	5.09	1.29	3.465
121415	1	2	161	60	>60	Female	Non-Hispanic White	Married/Living with Partner	1.68	1.3-3.5	23371.7	Some college or above	3	0-3	never	2019-2020	heavy	no	no	20.6	25	4	Q2	10	1.2	3.5	274	2.91667	228.333	8.33333	799.167	29.1667	5.3	58.34	214.1	6.78	0.824	6	2.2	3.414
114161	1	2	149	62	>60	Male	Non-Hispanic White	Married/Living with Partner	1.56	1.3-3.5	39100.1	Some college or above	5	5	former	2019-2020	moderate	no	no	37.5	>30	6	Q2	7.5	1.9	4.9	217	2.57895	114.211	3.94737	559.632	19.3421	5.8	88.4	392.6	4.28	1.208	5.28	1.32	3.414
115387	1	1	156	34	<60	Male	Non-Hispanic White	Married/Living with Partner	5	>3.5	66911.3	Some college or above	8	>6	never	2019-2020	moderate	no	no	31.9	>30	8	Q3	10.1	1.7	4.1	248	2.41176	145.882	5.94118	598.118	24.3588	5.2	68.07	481.8	4.28	1.14	5.12	1.19	3.414
118650	1	1	157	39	<60	Male	Non-Hispanic White	Married/Living with Partner	0.52	<1.3	25141.5	Some college or above	4	4	now	2019-2020	moderate	no	Borderline	34.2	>30	5	Q2	7.4	1.6	3.9	236	2.4375	147.5	4.625	575.25	18.0375	5.6	88.4	291.5	5.36	2.856	5.9	1.16	3.414
116125	1	2	151	69	>60	Male	Non-Hispanic White	Married/Living with Partner	2.32	1.3-3.5	22150.2	Some college or above	5	5	former	2019-2020	mild	yes	Borderline	25.1	25-30	4	Q2	8.1	1.1	4.7	222	4.27273	201.818	7.36364	948.545	34.6091	5.4	95.47	249.8	5.36	0.756	5.33	1.66	3.336
119277	1	2	163	35	<60	Female	Non-Hispanic White	Married/Living with Partner	2.44	1.3-3.5	45064.2	Some college or above	4	4	former	2019-2020	mild	no	no	34.8	>30	3	Q2	7.6	1.6	4.1	213	2.5625	133.125	4.75	545.812	19.475	5.3	55.69	380.7	4.64	1.682	5.17	1.06	3.336
109608	1	2	167	54	<60	Female	Non-Hispanic White	Married/Living with Partner	5	>3.5	43166.4	Some college or above	5	5	former	2019-2020	moderate	yes	no	19.5	25	5	Q2	7.7	2.1	1.7	223	0.809524	106.19	3.66667	180.524	6.23333	5.6	76.02	202.2	6.78	0.406	5.33	1.84	3.31
116773	1	2	162	52	<60	Male	Non-Hispanic White	Married/Living with Partner	5	>3.5	163342	Some college or above	4	4	now	2019-2020	heavy	no	no	29.9	25-30	5	Q2	5.4	1.8	7.3	228	4.05556	126.667	3	924.667	21.9	5.5	88.4	339	4.64	1.908	5.22	1.06	3.284
113799	1	1	164	71	>60	Male	Non-Hispanic White	Married/Living with Partner	3.43	1.3-3.5	54848.1	Some college or above	5	5	now	2019-2020	mild	no	no	20.3	25	5	Q2	12.1	2.3	4.4	202	1.91304	87.8261	5.26087	386.435	23.1478	5.7	105.2	303.3	6.43	1.129	5.35	1.58	3.258
117953	1	1	157	41	<60	Female	Non-Hispanic White	Married/Living with Partner	3.66	>3.5	121433	Some college or above	2	0-3	never	2019-2020	heavy	no	no	44.4	>30	2	Q1	7.2	2.8	4.8	346	1.71429	123.571	2.57143	593.143	12.3429	5.6	63.65	273.6	5.36	0.847	5.33	1.71	3.233
111500	1	2	158	53	<60	Female	Non-Hispanic White	Married/Living with Partner	0.86	<1.3	17695.9	Some college or above	4	4	never	2019-2020	mild	yes	no	28	25-30	4	Q2	6.4	2	4.6	301	2.3	150.5	3.2	692.3	14.72	5.9	59.23	368.8	6.43	1.795	5.59	1.55	3.207
111751	0	1	169	55	<60	Female	Non-Hispanic White	Married/Living with Partner	4.74	>3.5	167097	Some college or above	6	>6	never	2019-2020	mild	yes	no	38.6	>30	5	Q2	6.7	1.9	5.4	270	2.84211	142.105	3.52632	767.368	19.0421	5.3	63.65	309.3	5	0.768	5.07	1.5	3.207
115843	1	1	168	76	>60	Female	Non-Hispanic White	Married/Living with Partner	3.25	1.3-3.5	38633.7	Some college or above	5	5	former	2019-2020	moderate	yes	no	24.7	25	6	Q2	6	2.7	2.7	296	1	109.63	2.22222	296	6	5.8	84.86	368.8	6.07	2.416	5.35	1.06	3.181
118258	1	1	151	29	<60	Female	Non-Hispanic White	Married/Living with Partner	3.05	1.3-3.5	67830.9	Some college or above	4	4	now	2019-2020	moderate	yes	no	34.4	>30	3	Q2	8.1	2.9	3.9	236	1.34483	81.3793	2.7931	317.379	10.8931	5.5	56.58	196.3	3.93	1.14	5.38	1.71	3.155
115526	1	2	170	80	>60	Male	Non-Hispanic White	Married/Living with Partner	4.43	>3.5	13467	Some college or above	5	5	former	2019-2020	mild	no	no	31.7	>30	6	Q2	9.8	2.3	3.3	204	1.43478	88.6957	4.26087	292.696	14.0609	6.1	117.57	463.9	8.57	2.168	5.38	1.24	3.155
109794	1	2	158	63	>60	Male	Non-Hispanic White	Married/Living with Partner	2.59	1.3-3.5	61023.1	Some college or above	4	4	now	2019-2020	heavy	yes	no	34.9	>30	4	Q2	6.8	1.3	4.9	166	3.76923	127.692	5.23077	625.692	25.6308	5.7	87.52	362.8	5	1.942	5.28	1.24	3.155
122602	1	1	167	22	<60	Female	Non-Hispanic White	Married/Living with Partner	3.35	1.3-3.5	2985.28	Some college or above	1	0-3	now	2019-2020	heavy	no	no	31.3	>30	1	Q1	9.5	2.9	3.2	319	1.10345	110	3.27586	352	10.4828	5.4	66.3	249.8	3.21	0.542	4.58	1.16	3.155
123287	1	1	165	27	<60	Male	Non-Hispanic White	Married/Living with Partner	1.42	1.3-3.5	45860.7	Some college or above	2	0-3	never	2019-2020	mild	no	no	37.6	>30	2	Q1	7.9	1.9	3.6	189	1.89474	99.4737	4.15789	358.105	14.9684	5.3	81.33	368.8	3.93	0.971	4.58	0.98	3.155
121088	1	1	149	31	<60	Female	Non-Hispanic White	Married/Living with Partner	2.21	1.3-3.5	37047.3	Some college or above	5	5	now	2019-2020	heavy	no	Borderline	41	>30	6	Q2	7.2	2.4	5.1	269	2.125	112.083	3	571.625	15.3	5.7	63.65	255.8	3.93	1.694	4.84	0.91	3.155
123830	1	1	158	46	<60	Male	Non-Hispanic White	Married/Living with Partner	1.93	1.3-3.5	100366	Some college or above	4	4	never	2019-2020	heavy	yes	Borderline	29.1	25-30	5	Q2	9.7	2.1	3.5	171	1.66667	81.4286	4.61905	285	16.1667	5.4	88.4	350.9	3.93	2.077	5.12	1.03	3.129
122922	0	2	168	73	>60	Female	Non-Hispanic White	Married/Living with Partner	4.73	>3.5	25641.7	Some college or above	4	4	never	2019-2020	mild	no	no	27	25-30	3	Q2	7.8	1.2	3.1	306	2.58333	255	6.5	790.5	20.15	5.5	53.04	243.9	6.43	0.621	4.89	1.5	3.103
115934	1	3	156	75	>60	Female	Non-Hispanic White	Married/Living with Partner	5	>3.5	47565.4	Some college or above	2	0-3	never	2019-2020	moderate	yes	no	23.1	25	4	Q2	10	1.7	3.9	244	2.29412	143.529	5.88235	559.765	22.9412	5.9	66.3	273.6	7.14	1.129	6.15	2.56	3.077
117441	1	3	156	80	>60	Male	Non-Hispanic White	Married/Living with Partner	2.6	1.3-3.5	15904	Some college or above	6	>6	former	2019-2020	mild	yes	no	28.6	25-30	8	Q3	6.9	1.1	7	170	6.36364	154.545	6.27273	1081.82	43.9091	5.7	134.37	368.8	8.93	1.298	4.89	1.22	3.077
110981	1	1	167	39	<60	Female	Non-Hispanic White	Married/Living with Partner	0.8	<1.3	14778.9	Some college or above	6	>6	now	2019-2020	mild	no	Borderline	35.7	>30	5	Q2	7	2.2	2.5	281	1.13636	127.727	3.18182	319.318	7.95455	5.2	61	273.6	2.5	0.519	4.45	1.14	3.077
117540	0	1	166	69	>60	Male	Non-Hispanic White	Married/Living with Partner	4.93	>3.5	151346	Some college or above	5	5	former	2019-2020	mild	yes	no	28.2	25-30	5	Q2	6	2.3	4.7	147	2.04348	63.913	2.6087	300.391	12.2609	5.1	121.11	350.9	7.85	0.598	4.42	1.06	3.077
121554	1	1	149	34	<60	Male	Non-Hispanic White	Married/Living with Partner	2.21	1.3-3.5	41008.5	Some college or above	5	5	never	2019-2020	heavy	no	no	27.9	25-30	4	Q2	5.1	2	7.3	203	3.65	101.5	2.55	740.95	18.615	5.3	75.14	374.7	7.14	1.377	4.58	0.88	3.077
109687	1	2	165	37	<60	Female	Non-Hispanic White	Married/Living with Partner	3.21	1.3-3.5	5731.92	Some college or above	8	>6	never	2019-2020	never	no	no	21.3	25	8	Q3	7.8	1.3	3.8	190	2.92308	146.154	6	555.385	22.8	5.3	82.21	345	2.86	0.768	5.48	2.07	3.051
123852	1	1	156	60	>60	Female	Non-Hispanic White	Married/Living with Partner	5	>3.5	78595.6	Some college or above	5	5	former	2019-2020	moderate	no	no	19.1	25	7	Q3	8.8	1.9	2.9	272	1.52632	143.158	4.63158	415.158	13.4316	5.6	63.65	196.3	5.36	0.982	5.22	1.76	3.026
116484	1	1	167	71	>60	Male	Non-Hispanic White	Married/Living with Partner	1.68	1.3-3.5	3595.75	Some college or above	3	0-3	former	2019-2020	mild	yes	no	24.9	25	2	Q1	7	2.7	5.8	124	2.14815	45.9259	2.59259	266.37	15.037	5.7	105.2	339	6.43	1.377	4.81	1.16	3.026
121351	0	1	172	41	<60	Male	Non-Hispanic White	Married/Living with Partner	4.86	>3.5	186366	Some college or above	5	5	former	2019-2020	heavy	no	no	24.8	25	7	Q3	7.9	2.8	5.6	231	2	82.5	2.82143	462	15.8	5.2	73.37	368.8	4.28	0.7	5.02	1.71	3
120600	1	1	165	72	>60	Male	Non-Hispanic White	Married/Living with Partner	1.35	1.3-3.5	10491.9	Some college or above	3	0-3	never	2019-2020	heavy	yes	yes	32.3	>30	4	Q2	8.8	2.5	3	191	1.2	76.4	3.52	229.2	10.56	6.2	72.49	428.3	6.07	1.163	4.32	0.78	3
113406	0	2	157	26	<60	Female	Non-Hispanic White	Married/Living with Partner	3.69	>3.5	93083.6	Some college or above	7	>6	never	2019-2020	heavy	no	no	65.3	>30	8	Q3	7.7	2	5.3	295	2.65	147.5	3.85	781.75	20.405	5.4	56.58	463.9	3.93	1.073	4.91	1.45	2.974
116210	1	2	149	52	<60	Female	Non-Hispanic White	Married/Living with Partner	5	>3.5	104527	Some college or above	2	0-3	former	2019-2020	moderate	no	no	39.4	>30	2	Q1	9.2	1.6	3.3	297	2.0625	185.625	5.75	612.562	18.975	5.9	50.39	273.6	3.93	1.434	4.65	1.03	2.974
113992	1	1	159	35	<60	Male	Non-Hispanic White	Married/Living with Partner	4.14	>3.5	85286.5	Some college or above	3	0-3	never	2019-2020	mild	yes	Borderline	43.8	>30	4	Q2	8	2.6	4.8	195	1.84615	75	3.07692	360	14.7692	5.5	73.37	404.5	4.64	1.919	4.71	0.85	2.974
118118	0	2	158	46	<60	Female	Non-Hispanic White	Married/Living with Partner	1.02	<1.3	20592.6	Some college or above	3	0-3	never	2019-2020	mild	no	no	32.1	>30	4	Q2	6.4	1.8	4	293	2.22222	162.778	3.55556	651.111	14.2222	4.9	79.56	214.1	5.36	0.824	4.81	1.47	2.948
115168	1	2	163	46	<60	Male	Non-Hispanic White	Married/Living with Partner	2.64	1.3-3.5	11559.6	Some college or above	5	5	never	2019-2020	mild	yes	Borderline	39.1	>30	6	Q2	12.4	1.7	4	229	2.35294	134.706	7.29412	538.824	29.1765	5.5	93.7	499.6	6.43	0.723	4.73	1.45	2.948
123720	0	1	161	33	<60	Male	Non-Hispanic White	Married/Living with Partner	3.79	>3.5	107506	Some college or above	4	4	former	2019-2020	moderate	yes	no	34.9	>30	4	Q2	8.6	2.7	4.5	156	1.66667	57.7778	3.18519	260	14.3333	5.4	79.56	249.8	5.71	0.824	4.6	1.27	2.948
116533	1	2	150	50	<60	Female	Non-Hispanic White	Married/Living with Partner	2.44	1.3-3.5	27638.5	Some college or above	3	0-3	never	2019-2020	moderate	no	no	27.7	25-30	3	Q2	6.7	2.2	4.7	511	2.13636	232.273	3.04545	1091.68	14.3136	5.5	73.37	249.8	4.64	0.914	5.22	1.89	2.922
116819	0	2	151	51	<60	Male	Non-Hispanic White	Married/Living with Partner	3.92	>3.5	10805.6	Some college or above	4	4	never	2019-2020	moderate	yes	no	32.2	>30	4	Q2	10	1.8	4	255	2.22222	141.667	5.55556	566.667	22.2222	5.4	89.28	350.9	6.43	0.79	4.5	1.22	2.922
112386	1	1	153	63	>60	Male	Non-Hispanic White	Married/Living with Partner	5	>3.5	91063.3	Some college or above	5	5	now	2019-2020	mild	no	yes	26.8	25-30	4	Q2	7.6	2.4	7.5	186	3.125	77.5	3.16667	581.25	23.75	5.6	85.75	356.9	10	1.874	4.86	1.09	2.922
120723	1	1	156	38	<60	Female	Non-Hispanic White	Married/Living with Partner	5	>3.5	60447.9	Some college or above	5	5	never	2019-2020	moderate	no	no	44.5	>30	7	Q3	9.6	2.1	2.5	245	1.19048	116.667	4.57143	291.667	11.4286	4.8	68.07	243.9	3.57	1.953	4.71	0.93	2.87
112699	0	1	157	80	>60	Male	Non-Hispanic White	Married/Living with Partner	1.03	<1.3	11242.4	Some college or above	3	0-3	never	2019-2020	never	yes	Borderline	29.4	25-30	4	Q2	11.6	1	2.7	156	2.7	156	11.6	421.2	31.32	5.8	78.68	368.8	9.64	0.802	4.29	1.09	2.845
113903	1	1	164	65	>60	Female	Non-Hispanic White	Married/Living with Partner	4.62	>3.5	94228.3	Some college or above	2	0-3	former	2019-2020	heavy	no	no	23.3	25	2	Q1	8.2	1.9	3	289	1.57895	152.105	4.31579	456.316	12.9474	5.2	64.53	321.2	4.64	1.332	5.66	2.22	2.819
118039	1	2	151	66	>60	Female	Non-Hispanic White	Married/Living with Partner	2.26	1.3-3.5	20483.5	Some college or above	6	>6	former	2019-2020	moderate	yes	no	23.8	25	6	Q2	11.3	1.5	3.2	250	2.13333	166.667	7.53333	533.333	24.1067	5.5	65.42	273.6	5.71	1.648	5.2	1.63	2.819
112055	0	1	157	39	<60	Female	Non-Hispanic White	Married/Living with Partner	3.06	1.3-3.5	67921	Some college or above	6	>6	never	2019-2020	moderate	no	no	24.1	25	5	Q2	5.4	2.3	4.8	370	2.08696	160.87	2.34783	772.174	11.2696	4.9	68.07	190.3	3.57	1.061	5.07	1.78	2.793
123677	1	2	163	51	<60	Male	Non-Hispanic White	Married/Living with Partner	0.28	<1.3	10628.6	Some college or above	3	0-3	now	2019-2020	moderate	yes	no	24.7	25	3	Q2	11.7	2.1	3.1	185	1.47619	88.0952	5.57143	273.095	17.2714	5.1	61.88	249.8	2.86	2.45	5.4	1.5	2.793
118299	1	1	169	54	<60	Male	Non-Hispanic White	Married/Living with Partner	4.74	>3.5	208118	Some college or above	5	5	never	2019-2020	mild	yes	no	28.9	25-30	5	Q2	8.6	1.8	3.9	245	2.16667	136.111	4.77778	530.833	18.6333	5	92.82	345	5.36	0.756	4.14	1.01	2.793
118746	0	2	150	21	<60	Female	Non-Hispanic White	Married/Living with Partner	0.94	<1.3	20728.5	Some college or above	4	4	never	2019-2020	heavy	no	no	29.5	25-30	4	Q2	6.4	2.5	2.5	194	1	77.6	2.56	194	6.4	4.4	72.49	279.6	2.5	1.073	5.12	1.86	2.767
113152	1	2	161	65	>60	Female	Non-Hispanic White	Married/Living with Partner	5	>3.5	105237	Some college or above	7	>6	never	2019-2020	mild	yes	no	23.5	25	8	Q3	7.4	1.9	4	209	2.10526	110	3.89474	440	15.5789	5.9	68.95	315.2	7.14	1.569	5.17	1.68	2.767
118611	0	2	159	59	<60	Female	Non-Hispanic White	Married/Living with Partner	5	>3.5	78532.6	Some college or above	4	4	former	2019-2020	moderate	no	no	29.4	25-30	4	Q2	6.7	1.1	2.8	235	2.54545	213.636	6.09091	598.182	17.0545	5.5	68.95	279.6	6.78	0.982	4.78	1.58	2.767
122094	1	2	167	54	<60	Male	Non-Hispanic White	Married/Living with Partner	1.22	<1.3	9071.7	Some college or above	4	4	now	2019-2020	mild	no	no	28.5	25-30	3	Q2	10.8	3.5	4.9	368	1.4	105.143	3.08571	515.2	15.12	5.7	74.26	214.1	5.71	0.666	4.78	1.73	2.741
112289	1	1	155	29	<60	Male	Non-Hispanic White	Married/Living with Partner	1.79	1.3-3.5	49817.5	Some college or above	3	0-3	now	2019-2020	heavy	no	no	26.5	25-30	4	Q2	7.5	2.5	2.2	190	0.88	76	3	167.2	6.6	4.6	91.05	398.5	4.28	2.179	4.97	1.22	2.741
118871	1	1	157	63	>60	Male	Non-Hispanic White	Married/Living with Partner	5	>3.5	74461.3	Some college or above	3	0-3	never	2019-2020	mild	yes	no	29	25-30	3	Q2	10.3	1.4	2.7	241	1.92857	172.143	7.35714	464.786	19.8643	6	117.57	350.9	7.5	0.813	4.19	1.09	2.741
109478	0	1	158	27	<60	Female	Non-Hispanic White	Married/Living with Partner	5	>3.5	39528.6	Some college or above	3	0-3	never	2019-2020	moderate	no	Borderline	26.1	25-30	3	Q2	12.3	2.2	3	291	1.36364	132.273	5.59091	396.818	16.7727	5.5	58.34	237.9	3.57	0.734	4.97	1.91	2.715
122572	1	2	161	62	>60	Male	Non-Hispanic White	Married/Living with Partner	1.68	1.3-3.5	18865	Some college or above	6	>6	former	2019-2020	mild	no	no	28	25-30	7	Q3	11.1	1.1	3	163	2.72727	148.182	10.0909	444.545	30.2727	5.4	79.56	315.2	4.64	0.61	4.01	1.01	2.715
119504	1	2	159	44	<60	Male	Non-Hispanic White	Married/Living with Partner	3.88	>3.5	30574.3	Some college or above	3	0-3	former	2019-2020	heavy	no	no	30.6	>30	3	Q2	7.5	2.5	4.9	321	1.96	128.4	3	629.16	14.7	5.8	100.78	487.7	5	0.926	4.37	1.27	2.689
120392	1	2	152	27	<60	Female	Non-Hispanic White	Married/Living with Partner	5	>3.5	70924.9	Some college or above	4	4	never	2019-2020	never	no	no	28.3	25-30	4	Q2	8.6	1.9	4	237	2.10526	124.737	4.52632	498.947	18.1053	5.5	76.91	214.1	5.36	0.689	4.16	1.16	2.689
112902	0	1	166	35	<60	Female	Non-Hispanic White	Married/Living with Partner	3.92	>3.5	100500	Some college or above	1	0-3	former	2019-2020	heavy	no	no	35.9	>30	2	Q1	6.8	2.9	5.6	327	1.93103	112.759	2.34483	631.448	13.131	5	75.14	368.8	5.36	1.005	4.76	1.63	2.664
124062	0	1	151	59	<60	Female	Non-Hispanic White	Married/Living with Partner	5	>3.5	70289.7	Some college or above	4	4	former	2019-2020	heavy	no	no	30.7	>30	5	Q2	9.8	1.7	2.5	250	1.47059	147.059	5.76471	367.647	14.4118	5.5	70.72	434.2	5.36	1.626	4.91	1.5	2.664
123353	0	1	170	44	<60	Male	Non-Hispanic White	Married/Living with Partner	2.52	1.3-3.5	79684.7	Some college or above	3	0-3	never	2019-2020	mild	no	no	24	25	3	Q2	6.4	1.6	2.9	195	1.8125	121.875	4	353.438	11.6	4.8	83.98	356.9	5	1.027	4.37	1.24	2.664
117045	1	1	157	57	<60	Female	Non-Hispanic White	Married/Living with Partner	3.37	1.3-3.5	24607.9	Some college or above	5	5	never	2019-2020	never	yes	no	32.1	>30	5	Q2	8.3	1.8	2.5	72	1.38889	40	4.61111	100	11.5278	5.6	62.76	356.9	5	1.558	4.5	1.11	2.664
115883	0	1	151	36	<60	Male	Non-Hispanic White	Married/Living with Partner	2.14	1.3-3.5	22458.6	Some college or above	4	4	now	2019-2020	moderate	yes	no	24.3	25	3	Q2	7.6	2.2	3.5	298	1.59091	135.455	3.45455	474.091	12.0909	5.2	70.72	303.3	5.36	0.519	4.5	1.63	2.638
114929	0	1	161	43	<60	Male	Non-Hispanic White	Married/Living with Partner	4.68	>3.5	83891.3	Some college or above	4	4	never	2019-2020	heavy	no	no	23.5	25	4	Q2	10	2.1	3	262	1.42857	124.762	4.7619	374.286	14.2857	5.3	75.14	285.5	5.36	0.282	4.16	1.4	2.638
112706	1	2	158	37	<60	Female	Non-Hispanic White	Married/Living with Partner	1.61	1.3-3.5	24883.2	Some college or above	6	>6	never	2019-2020	mild	no	no	21.8	25	5	Q2	8.6	1.7	4.5	169	2.64706	99.4118	5.05882	447.353	22.7647	5.5	49.5	202.2	7.85	0.835	4.27	1.24	2.638
118735	1	2	159	80	>60	Female	Non-Hispanic White	Married/Living with Partner	5	>3.5	17019.6	Some college or above	3	0-3	former	2019-2020	mild	yes	no	27.3	25-30	5	Q2	10.1	2.4	3.6	281	1.5	117.083	4.20833	421.5	15.15	5.8	76.02	339	6.43	1.784	5.09	1.66	2.612
[truncated: 11,950 more rows]
